# Supplementary material for: Integrative network analysis interweaves the missing links in cardiomyopathy diseasome
Source: Sci Rep. 2022 Nov 16;12:19670. doi: 10.1038/s41598-022-24246-x (PMC9668833; doi:10.1038/s41598-022-24246-x)
Supplement: Supplementary file 1 — Supplementary Information 1. [file 41598_2022_24246_MOESM1_ESM.xlsx]

## Sheet: Sheet1
# Table S1: List of the all diseases considered in the study
# Disease	Disease_category	Genes
17 alpha hydroxylase1720 lyase deficiency	endocrine system	CYP17A1
1720 lyase deficiency	endocrine system	CYP17A1
2 methylbutyryl coa dehydrogenase deficiency	nutritional and metabolic	ACADSB
2 methylbutyrylglycinuria	nutritional and metabolic	ACADSB
24 dienoyl coa reductase deficiency	congenital hereditary and neonatal	NADK2,DECR1
28 dihydroxyadenine urolithiasis	urogenital	APRT
3 hydroxyacyl coa dehydrogenase deficiency	nutritional and metabolic	HADH
3 hydroxyisobutryl coa hydrolase deficiency	nutritional and metabolic	HIBCH
3 ketothiolase deficiency	nutritional and metabolic	ACAT1
3 m syndrome	musculoskeletal	CUL7,CCDC8,OBSL1
3 methylcrotonoyl coa carboxylase	nutritional and metabolic	MCCC2,MCCC1
3c syndrome	congenital hereditary and neonatal	CCDC22,WASHC5
3mc syndrome	nervous system	COLEC11,COLEC10,MASP1,CLK1
46 sex reversal	endocrine system	CBX2,SF1,AKR1C4,ZFPM2,NR0B1,MAP3K1,DHX37,AKR1C2,NR5A1,SRY,DHH
5 alpha reductase deficiency	nutritional and metabolic	SRD5A2
5q syndrome	hemic and lymphatic	RPS14
6 pyruvoyl tetrahydropterin synthase deficiency	nutritional and metabolic	PTS
aarskog scott syndrome	congenital hereditary and neonatal	FGD1
abdominal obesity metabolic syndrome	nutritional and metabolic	DYRK1B
abetalipoproteinaemia	nutritional and metabolic	MTTP
ablepharon macrostomia syndrome	stomatognathic	TWIST2
abnormal thyroid hormone metabolism	endocrine system	SECISBP2
abo blood	hemic and lymphatic	ABO
abruzzo erickson syndrome	congenital hereditary and neonatal	TBX22
acanthocytosis	hemic and lymphatic	APOB
acatalasemia	nutritional and metabolic	CAT
acetyl coa acetyltransferase deficiency	nutritional and metabolic	ACAT2,ACAT1
acetyl coa: carboxylase deficiency	nutritional and metabolic	ACACA
acheiropody	musculoskeletal	LSS,LMBR1
achondrogenesis	musculoskeletal	COL2A1,SLC26A1,TRIP11,SLC26A2
achondroplasia	musculoskeletal	FGFR3
achromatopsia	ophthalmological	PDE6C,CNGA3,CNGB3,PDE6H,GNAT2,ATF6
acid cholesteryl ester hydrolase deficiency	nutritional and metabolic	LIPA
acid labile subunit deficiency	endocrine system	SOD1,IGFALS
acid phosphatase deficiency	nutritional and metabolic	ACP2
acoustic neuroma	neoplasms	NF2
acrocallosal syndrome	nervous system	KIF7,GLI3,SERPIND1
acrocapitofemoral dysplasia	musculoskeletal	IHH
acrocephalopolysyndactyly	musculoskeletal	MEGF8,RAB23,FGFR2
acrodermatitis enteropathica	skin and connective tissue	TEX11,SLC39A4
acrodysostosis	musculoskeletal	PRKAR1A,PDE4D,SPG7
acroerythrokeratoderma	skin and connective tissue	SLURP1
acrofacial dysostosis	musculoskeletal	EVC2,DHODH,EVC,SF3B4,POLR1A
acrokeratosis verruciformis	skin and connective tissue	ATP2A2
acromegaly	endocrine system	IGF1,GH1,AIP
acromelic frontonasal dysostosis	musculoskeletal	ZSWIM6
acromesomelic dysplasia	musculoskeletal	FAAH2,BMPR1B,NPR2,GDF5
acromicric dysplasia	musculoskeletal	FBN1
acth independent macronodular adrenal hyperplasia	endocrine system	ARMC5,GNAS
acth resistance	endocrine system	MC2R
acth secreting pituitary adenoma	neoplasms	GIP,USP8,GNAI2
acth syndrome ectopic	neoplasms	POMC
action myoclonus renal failure syndrome	urogenital	SCARB2
acyl coa dehydrogenase family member	nutritional and metabolic	ACAD9
acyl coa dehydrogenase medium chain deficiency	nutritional and metabolic	ACADM
acyl coa dehydrogenase short chain deficiency	nutritional and metabolic	ACADS
acyl coa dehydrogenase very long chain deficiency	nutritional and metabolic	ACADVL,ACADL
adams oliver syndrome	congenital hereditary and neonatal	ARHGAP31,EOGT,DOCK6,DLL4,SAE1,RBPJ,NOTCH1
addison disease	endocrine system	AIRE
adenine phosphoribosyltransferase deficiency	nutritional and metabolic	APRT
adenocarcinoma basal cell	neoplasms	TP53
adenocarcinoma ovary	neoplasms	PRKN
adenocarcinoma oxyphilic	neoplasms	TP53
adenocarcinoma tubular	neoplasms	TP53
adenoid cystic carcinoma	neoplasms	CREBBP,HRAS,NFIB,BCOR,MYBL1,PIK3CA,MYB,FBXW7,TP53,NOTCH1
adenoma periampullary	neoplasms	APC,PKHD1
adenomatous polyposis	neoplasms	APC,NTHL1,MUTYH,MSH3
adenomatous polyposis coli	neoplasms	PTGS2,TTR,PKHD1,MCC,MUTYH,APC
adenosine deaminase deficiency	nutritional and metabolic	ADA
adenosine monophosphate deaminase deficiency	nutritional and metabolic	AMPD1
adenylate kinase deficiency hemolytic anemia	immune system	AK1
adenylosuccinate lyase deficiency	nutritional and metabolic	ADSL
adermatoglyphia	congenital hereditary and neonatal	SMARCAD1
adrenal adenoma	neoplasms	MEN1
adrenal cortical carcinoma	neoplasms	MEN1,BRAF,IGF2,TP53,CTNNB1
adrenal hyperplasia	endocrine system	CYP21A2,CYP17A1,HSD3B2,CYP11B1,STAR
adrenal hypoplasia	endocrine system	NR0B1
adrenal insufficiency	endocrine system	CYP11A1,NFKB2,NR5A1
adrenocortical insufficiency	endocrine system	NR5A1,SF1
adrenocortical tumor	neoplasms	PRKAR1A,SPG7
adrenocorticotropic hormone deficiency	endocrine system	TBX19
adrenoleucodystrophy	nutritional and metabolic	PEX5,PEX26,PEX13,PEX1,ABCD1,PEX10,AMN
adrenoleukodystrophy pseudo	congenital hereditary and neonatal	ACOX1
adrenomyeloneuropathy	congenital hereditary and neonatal	ABCD1,AMN
afibrinogenemia	hemic and lymphatic	FGG,FGA,FGB,CFI
agammaglobulinemia	immune system	TCF3,CD79B,CD79A,MRO,IGHM,BTK,PGM3,PIK3R1,IGLL1,LRRC8A,PSMA2,BLNK
agammaglobulinemia and hormone deficiency	congenital hereditary and neonatal	BTK
agyria	skin and connective tissue	PAFAH1B1
aica ribosiduria	nutritional and metabolic	ATIC
aicardi goutieres syndrome	nervous system	TREX1,SAMHD1,ADAR,IFIH1,RNASEH2B,RNASEH2A,RNASEH2C
al gazali syndrome	congenital hereditary and neonatal	B3GALT6
al kaissi syndrome	musculoskeletal	CDK10
alagille syndrome	congenital hereditary and neonatal	TREX1,JAG1,NOTCH2,RNASEH2B
aland island eye disease	ophthalmological	CACNA1F
alazami syndrome	congenital hereditary and neonatal	LARP7
alazami yuan syndrome	congenital hereditary and neonatal	TAF6
albinism	nutritional and metabolic	AP3D1,HPS1
albinism ocular	ophthalmological	TYR,GPR143,AP3D1,CACNA1F,MITF
albright's osteodystrophy	endocrine system	GNAS
alcohol use disorder	nervous system	GABRA2,ALDH2,OPRM1,ADH1B
aldosteronism glucocorticoid remediable	endocrine system	CYP11B2,CYP11B1
alexander disease	nervous system	GFAP
alkaptonuria	urogenital	HGD
alkuraya kucinskas syndrome	nervous system	KIAA1109
allan herndon dudley syndrome	congenital hereditary and neonatal	SLC16A2
allergic rhinitis	immune system	IL13
alloimmune thrombocytopenia	hemic and lymphatic	ITGA2B,ITGB3,ITGA2,GP1BB,GP1BA,CD109
alopecia	skin and connective tissue	LSS,HR,EDNRA,HTRA1,SRD5A2,VDR
alopecia areata	immune system	STX17,IL2RA,IKZF4,CTLA4
alopecia intellectual disability syndrome	nervous system	AHSG
alopecia keratosis palmoplantaris	skin and connective tissue	GJA1
alopecia male pattern	skin and connective tissue	SRD5A2,AR
alopecia mental retardation syndrome	hemic and lymphatic	LSS,AHSG
alopecia neurologic defect	nervous system	RBM28
alopecia universalis	skin and connective tissue	HR
alpers syndrome	congenital hereditary and neonatal	POLG
alpha 1 antichymotrypsin deficiency	respiratory tract	SERPINA3
alpha 1 antitrypsin deficiency	nutritional and metabolic	SERPINA1
alpha 2 plasmin inhibitor deficiency	hemic and lymphatic	SERPINF2
alpha fetoprotein deficiency	hemic and lymphatic	AFP
alpha fetoprotein persistence	hemic and lymphatic	AFP
alpha ketoglutarate dehydrogenase deficiency	nutritional and metabolic	OGDH
alpha mannosidosis	nutritional and metabolic	MAN2B1
alpha methylacetoacetic aciduria	nutritional and metabolic	ACAT1
alpha methylacyl coa racemase deficiency	nutritional and metabolic	AMACR
alport syndrome	immune system	COL4A4,COL4A5,COL4A3
alport syndrome mental retardation	skin and connective tissue	ACSL4
alstrom syndrome	congenital hereditary and neonatal	ALMS1
alternating hemiplegia	nervous system	ATP1A2,NELFE,ATP1A3
alveolar bone loss	musculoskeletal	TNFSF11
alveolar capillary dysplasia	respiratory tract	FOXF1
alveolar rhabdomyosarcoma	neoplasms	PAX7,FOXO1,PAX3
alveolar soft part sarcoma	neoplasms	ASPSCR1,TFE3
alzheimer disease mitochondrial	nutritional and metabolic	MT-ND2,MT-ND1
alzheimer's disease	nervous system	BCL2,ACE,APP,TNF,UNC5C,VEGFA,MAPT,CHRNA7,SORL1,IL1B,BDNF,MIR146A,IGF1R,IGF2,CYP2D6,MS4A4A,CST3,GSK3B,NCSTN,MAOB,APOE,PRNP,MPO,APOC1,INS,CD2AP,TREM2,PLAU,NPY,PCDH11X,MTHFR,PICALM,A2M,NECTIN2,CR1,HMOX1,EPHA1,BIN1,CASP3,BAX,CD33,RELN,ACHE,CASS4,PPARG,VSNL1,NOS3,DHCR24,ADAM10,ATP5F1A,CYP46A1,ESR1,TOMM40,PSEN1,LEP,HFE,INPP5D,TFAM,IDE,INSR,BCHE,CLU,PSEN2,IGF1,ABCA7,BACE1,DPYSL2
ameloblastoma	neoplasms	BRAF
amelogenesis imperfecta	congenital hereditary and neonatal	SLC24A4,AMBN,ITGB6,AMTN,ENAM,ACP4,AMELX,MMP20,ODAPH,LTBP3,PEX1,GPR68,SLC10A7,FAM83H,KLK4,RELT,WDR72,DLX3,LAMB3,FAM20A,TDO2
aminoacylase 1 deficiency	nutritional and metabolic	ACY1
amish epilepsy syndrome	nervous system	ST3GAL5
amnesia	nervous system	APP,HRH3
amyloid cardiomyopathy	cardiovascular	TTR
amyloid neuropathy	nervous system	TTR
amyloidosis	nervous system	TTR,APP,PSEN1,OSMR,LYZ,IL31RA,APOA1,GPNMB,FGA,ACHE,CST3,APOE,GSN,B2M,ITM2B
amyotrophic lateral sclerosis	nervous system	HNRNPA1,MCM3AP,TAF15,UBQLN2,VAPB,CHMP2B,GFAP,KIF5A,DCTN1,DAO,MOBP,SLC11A2,TBK1,UBQLN4,SCFD1,NEFH,GLT8D1,CHCHD10,SOD1,ANXA11,PON2,TARDBP,SLC1A2,PON1,TUBA4A,TREM2,MATR3,FIG4,TRPM7,CFAP410,ERBB4,SQSTM1,UNC13A,PPARGC1A,VCP,CCNF,OPTN,PON3,PFN1,DPP6,NEK1,FUS,SPG11,ALS2,PRPH,EWSR1,ATXN2,HNRNPA2B1,SETX,EPHA4,GLE1,ANG,SIGMAR1
amyotrophy neuralgic	musculoskeletal	NAPB,SEPTIN9
anaplastic astrocytoma	neoplasms	BRAF,IDH2,IDH1
anaplastic carcinoma	neoplasms	TP53
anaplastic large cell lymphoma	neoplasms	ALK
anauxetic dysplasia	musculoskeletal	NEPRO,RMRP,POP1
anemia	hemic and lymphatic	REN,TNF,SLC40A1,CDAN1,SEC23B,SLC46A1,KLF1,GATA1,EPO,HAMP,CDIN1
anemia diamond blackfan	hemic and lymphatic	RPL35,RPL11,RPL35A,RPL27,RPS7,RPL18,RPS24,RPS26,RPS27,RPS17,RPS28,ADA2,GATA1,RPS15A,RPS10,RPL26,RPS19,TSR2,RPS17P3,RPL15,RPS29,RPL5,RPS17P2
anemia hypochromic microcytic	hemic and lymphatic	SLC11A2,STEAP3,HBA2
anemia sickle cell	hemic and lymphatic	HBB,NFE2L2
anemia sideroblastic	hemic and lymphatic	SLC25A38,HSPA9,TRNT1,ABCB7,GLRX5,ALAS2
anencephaly	nervous system	TRIM36,VANGL2,MTHFR
aneurysm dissecting	cardiovascular	TGFBR1,SMAD3,COL1A1,TGFBR2
aneurysm intracranial berry	nervous system	THSD1
angelman syndrome	nervous system	GABRB3,ANCR,UBE3A,CDKL5,MECP2
angioedema	skin and connective tissue	F12,SART1,SERPING1,KNG1
angiofibroma	neoplasms	MEN1
angioimmunoblastic lymphadenopathy	hemic and lymphatic	RHOA,TET2,IDH2
angiokeratoma	hemic and lymphatic	GLA
angiolymphoid hyperplasia	hemic and lymphatic	IL6
angioneurotic edema	skin and connective tissue	F12
angiopathy	hemic and lymphatic	COL4A1
anhaptoglobinemia	hemic and lymphatic	HP
anhydramnios	urogenital	EXOC3L2
aniridia	ophthalmological	WT1,FOXC1,TRIM44,ELP4,PAX6
ankyloblepharon ectodermal defect cleft lippalate	congenital hereditary and neonatal	TP63
ankylosing spondylitis	musculoskeletal	CARD9,HLA-B,ANO6,ERAP1,IL12B,ANTXR2,IL23R
anonychia	congenital hereditary and neonatal	RSPO4
anophthalmia microphthalmia syndrome	ophthalmological	DACH1,PITX2,TFAP2A,NHS,BMP4,CRYBA4,GATD3A,IKBKG,VAX1,HESX1,SIX3,PITX3,RAX,PORCN,PAX6,PAX2,OTX2
anophthalmos	ophthalmological	RAX,STRA6,SOX2
anorexia	pathological conditions signs and symptoms	CRH,IL1RN,CRHR2,NPY,IL1B
anterior segment anomaly	ophthalmological	GOSR2,EYA1
anterior segment dysgenesis	ophthalmological	PITX2,PXDN,CYP1B1,FOXC1,PITX3,FOXE3,CPAMD8,PAX6,PRG2,PXN
anthracosis	respiratory tract	TNF
antiphospholipid syndrome	immune system	APOH
antithrombin iii deficiency	hemic and lymphatic	SERPINC1
antley bixler syndrome	musculoskeletal	FGFR2,POR
aorta cystic medial necrosis	cardiovascular	MYH11
aortic aneurysm	cardiovascular	ATP7A,MFAP5,MYLK3,MYH11,MMP14,MMP2,PRKG1,TGFBR2,AGT,SOD2,MMP9,MYLK,DAB2IP,ACTA2,FBN1,FOXE3,EFEMP2,LOX
aortic valve calcification	cardiovascular	NKX2-5,SMAD6,TP53,GATA5,NOTCH1
aortic valve disease	cardiovascular	SMAD6,NOTCH1,SMAD9,ROBO4
aortic valve insufficiency	cardiovascular	TGFB2,LOX,CCN2
apert syndrome	musculoskeletal	FGFR3,FGFR2
aphakia	ophthalmological	FOXE3
aphasia	nervous system	L1CAM,GRN
aplasia cutis	skin and connective tissue	ITGB4,DLL4,PLEC,BMS1
aplastic anemia	hemic and lymphatic	PRF1,TERT,SBDS,NBN,IFNG
apoa i and apoc iii deficiency	nutritional and metabolic	APOA1
apolipoprotein deficiency	nutritional and metabolic	APOC2,APOC3,APOA2
apparent mineralocorticoid excess	nutritional and metabolic	HSD11B2
arachnodactyly	musculoskeletal	FBN1
arginine:glycine amidinotransferase deficiency	nutritional and metabolic	GATM
argininemia	nutritional and metabolic	ARG1
argininosuccinic aciduria	nutritional and metabolic	ASL
arhinia choanal atresia microphthalmia	congenital hereditary and neonatal	SMCHD1
arima syndrome	congenital hereditary and neonatal	TMEM231,CEP290,ZNF423,TMEM237,TMEM138
arnold chiari malformation	nervous system	FUZ,DKK1,ERF
aromatase deficiency	nutritional and metabolic	CYP19A1
aromatase excess syndrome	endocrine system	CYP19A1
aromatic amino acid decarboxylase deficiency	nutritional and metabolic	DDC
arrhythmogenic right ventricular cardiomyopathy	cardiovascular	TMEM43,CTNNA3,DSP,DSC2,DSC3,DSG2,TGFB3,PKP2,RYR2,JUP
arterial calcification	cardiovascular	ABCC6,PCAT1,ENPP1,MARCKSL1
arterial occlusive disease	cardiovascular	YY1AP1
arterial tortuosity syndrome	cardiovascular	COL4A5,SLC2A11,SLC2A10
arthritis	immune system	COPA,JMJD1C,LACC1,SMAD3,ADCY7,IL17A
arthritis psoriatic	musculoskeletal	TNF,TRAF3IP2,NOD2,HLA-C,IL12B
arthrogryposis	musculoskeletal	BICD2,TPM2,TNNI2,MYH3,SLC18A3,CHRNG,VIPAS39,GLE1,VPS33B,LGI4,VPS8,ASCC1,ERCC6,ATP1A2,MYO9A
arthrogryposis cleft palate	musculoskeletal	PPP3CA
arthrogryposis distal	congenital hereditary and neonatal	PIEZO2,TPM2,TNNI2,MYH3,MYH8,MYBPC1,XCE,TNNT3,ECEL1
arthrogryposis mental retardation	skin and connective tissue	SLC35A3
arthrogryposis perthes disease	musculoskeletal	NEK9
arthrogryposis renal dysfunction	congenital hereditary and neonatal	VIPAS39,VPS33B
arthrogryposis renal dysfunction and cholestasis syndrome	congenital hereditary and neonatal	VPS33B
arthropathy pseudorheumatoid	musculoskeletal	CCN6,HPD
arts syndrome	nutritional and metabolic	PRPS1
asbestosis	respiratory tract	NOS2
ascending spastic paralysis	nervous system	ALS2
asparagine synthetase deficiency	nutritional and metabolic	ASNS
aspartylglucosaminuria	nutritional and metabolic	AGA
asperger syndrome	nervous system	NLGN3,NLGN4X
asthenozoospermia	urogenital	PLAU
asthma	respiratory tract	IL5,TNF,RAD50,VEGFA,NOS2,HLA-DQB1,NPSR1,IL1B,IL33,CCL5,ALOX5,KIF3A,IL4,ARG1,HLA-DRB1,CCL2,ADRB2,MMP9,TGFB1,PLA2G7,HLA-DQA1,RNASE3,CCL11,HLA-DPB1,GSTP1,PYHIN1,IL6,ICAM1,CAT,PARP1,TSLP,CD14,IKZF3,PDE4D,HLA-G,TNIP1,GSTM1,IL1RN,MUC7,HNMT,IL6R,ORMDL3,SCGB3A2,IL1RL1,PTGDR2,TNC,DNAH5,TBX21,IL13,EDN1,CDHR3,GSDMB,WDR36
astrocytoma	neoplasms	BRAF,PTPN11,FGFR1,NF1,MMP9,HIF1A
ataxia cerebellar	nervous system	POLG,ATCAY,CP
ataxia cerebellar and peripheral	nervous system	DNAJC3
boucher neuhauser syndrome	nervous system	PNPLA6
ataxia oculomotor apraxia	nervous system	PIK3R5,APTX,PNKP
ataxia oculomotor apraxia syndrome	nervous system	APTX
ataxia posterior column	nervous system	FLVCR1
ataxia sensory	nervous system	RNF170
ataxia spastic	nervous system	NKX6-2,MARS2,MTPAP,VAMP1,CHP1,KIF1C,AFG3L2
ataxia spinocerebellar	nervous system	CWF19L1,VWA3B,COQ8A,GRM1,TWNK,PMPCA,SYT14,PLD3,GRID2,THG1L,NOP56,BEAN1,TPP1,PUM1,ITPR1,CCDC88C,GDAP2,PPP2R2B,CACNA1G,TGM6,COA7,KCNC3,TBP,ATXN8OS,TMEM240,POLG,DAB1,RUBCN,AFG3L2,ZNF592,TDP1,SYNE1,MME,FAT2,ATXN1,ATXN7,TDP2,ELOVL4,PDYN,SNX14,ATXN8,SPTBN2,SCYL1,WWOX,ATXN2,TRPC3,FGF14,ATXN10,CACNA1A,PRKCG,STUB1,UBA5,TTBK2,SETX,EEF2,APTX,ATG5,XRCC1,ANO10,ELOVL5,VPS13D,KCND3
ataxia telangiectasia	congenital hereditary and neonatal	ATM,SLC33A1
ataxia telangiectasisa like disorder	congenital hereditary and neonatal	MRE11,PCNA
atelosteogenesis	musculoskeletal	SCT,SLC26A2,SLC26A1,FLNB
navajo brainstem syndrome	nervous system	HOXA1
athabaskan immunodeficiency	immune system	DCLRE1C
atherosclerosis	cardiovascular	TNF,VEGFA,HP,ALOX5,PLA2G2A,PON1,CCL2,SIRT1,APOA4,TLR4,MMP1,APOE,ADIPOQ,STAT3,CYBA,VCAM1,ALOX15,IFNG,AGER,IL6,LPA,ICAM1,SERPINE1,PPARG,NOS3,ABCA1,CETP,ESR1,PTGS2,CRP,LDLR,CYP27A1,AGT
atkin syndrome	nervous system	IL1RAPL1
atransferrinemia	hemic and lymphatic	TF
atrial fibrillation	cardiovascular	ACE,PPP2R3A,PLN,AOPEP,CDKN1A,PTK2,TTN-AS1,KCNJ2,THRB,GCOM1,SCN4B,FBRSL1,NKX2-5,KCNE2,PRRX1,SCN3B,EPHA3,NUP155,KCNN3,MED23,ATXN1,USP3,FRMD4B,ZPBP2,GTF2I,SOX5,RPS2,ZFHX3,CREB5,LRIG1,SPATS2L,KCND3,PITX2,DGKB,UBE4B,WNT8A,LRMDA,MYL4,MEX3C,TEX41,KCNA5,NUCKS1,MYOCD,LINC01426,SLIT3,KCNJ5,KDM1B,PAK2,MYH7,TNFSF12,CAMK2D,LHX3,CAND2,PHLDB2,USP34,SCN2B,KCNQ1,MYO18B,AGBL4,NPPA,MIR1-1HG,GNB4,CDK6,GOSR2,COG5,ZNF…
atrial myxoma	neoplasms	PRKAR1A,SPG7
atrial septal defect	cardiovascular	TLL1,ACTC1,NKX2-5,TBX20,GATA4,MORF4L1P1,FEZF2,CITED2,GATA6,MYH6,NR2E1
atrial standstill	cardiovascular	SCN5A,NPPA,GJA5
atrichia	skin and connective tissue	HR
atrioventricular block	cardiovascular	LMNA
atrioventricular canal defect	cardiovascular	GATA4,GATA6
atrioventricular septal defect	cardiovascular	SPAG9,NKX2-5,GATA4,MORF4L1P1,FEZF2,CITED2,CRELD1,GATA6,GJA1
attention deficit hyperactivity disorder	nervous system	CIC,GRM5,ADGRL3,DRD2,MED13,TPH2,SLC6A3,DRD5,STS,AS3MT,FGD1,COMT,DRD4
au kline syndrome	congenital hereditary and neonatal	HNRNPK
auditory neuropathy	otorhinolaryngologic	OTOF,DIAPH2,DIAPH3
auditory neuropathy optic atrophy syndrome	otorhinolaryngologic	FDXR
aural atresia	otorhinolaryngologic	TSHZ1
auriculo condylar syndrome	otorhinolaryngologic	GNAI3,EDN1,PLCB4
autism	nervous system	RPL10,SLC9A9,TBR1,NLGN4X,SHANK2,NLGN3,CNTNAP2,TMLHE
autism spectrum disorder	congenital hereditary and neonatal	CHD8,NLGN4X,NLGN3,NRXN2,BDNF,SCN1A,DLG4,NRXN1,SHANK2,SHANK3,EN2,PTCHD1,OXTR,RPL10,GABRB3,RELN,MEF2C,AVPR1A,CNTNAP2
autistic disorder	nervous system	BRSK2,CHRNA7,CHD8,NLGN4X,NLGN3,SLC6A4,ADSL,NSD1,KDM5C,PAX6,TAF1C,BDNF,PTEN,IL1RAPL1,DPYD,NRXN1,RBFOX1,SHANK3,EN2,PTCHD1,CSDE1,NTRK2,IFNG,TMLHE,MTHFR,OXTR,SLC25A12,DHCR7,GABRB3,FMR1,TBR1,RELN,SYNGAP1,JMJD1C,FOXP2,MACROD2,COMT,MAOA,GRIN2B,AVP,MET,UBE3A,SHANK1,ADNP,TSC2,CACNA1C,MECP2,CNTNAP2,SNRPN
autoimmune disease	immune system	SIAE,FOXD3
autoimmune lymphoproliferative syndrome	immune system	PRKCD,FASLG,CASP8,CTLA4,FAS,CASP10
autoimmune thyroid disease	immune system	ZFAT,TG,C1S,CTLA4
autoinflammation	immune system	NLRC4,NLRP1,RIPK1
autoinflammatory disorder	immune system	NLRP3,MEFV
autoinflammatory syndrome	immune system	PLCG2,NLRC4,PSMB9,POMP,NLRP3,OTULIN,PSMB4,NLRP12,TNFAIP3,PSMB8
axenfeld rieger syndrome	ophthalmological	PITX2,FOXC1,COL4A1
azoospermia	urogenital	SYCP3,CFTR
b cell non hodgkin lymphoma high grade	neoplasms	BCL7A
bainbridge ropers syndrome	musculoskeletal	ASXL3
baller gerold syndrome	musculoskeletal	RECQL4,ENOSF1
bamforth lazarus syndrome	endocrine system	FOXE1,TTF2
band heterotopia	nervous system	EML1,BLMH
bannayan riley ruvalcaba syndrome	congenital hereditary and neonatal	PTEN
baraitser winter syndrome	congenital hereditary and neonatal	ACTG1,ACTB
barakat syndrome	congenital hereditary and neonatal	GATA3
barber say syndrome	congenital hereditary and neonatal	TWIST2
bardet biedl syndrome	congenital hereditary and neonatal	BBS9,MOCOS,TTC8,CCDC28B,TRIM32,BBS5,C8orf37,BBS7,BBS12,BBS1,KIF7,WDPCP,MKS1,IFT27,TMEM67,BBIP1,ARL6,SDCCAG8,BBS10,LZTFL1,CEP290,BBS2,IFT74,MKKS,BBS4
bare lymphocyte syndrome	immune system	DONSON,RFXAP,TAPBP,CIITA,RFX5,RFXANK,TAP2,TAP1
barrett esophagus	digestive system	ASCC1,MSR1,PTGS2,CTHRC1
barth syndrome	nutritional and metabolic	TAZ
bartter disease	urogenital	KCNJ1,CLCNKB,BSND,SLC12A1
bartter syndrome	urogenital	BSND,KCNJ1,SLC12A1,MAGED2,CLCNKB,CLCNKA
basal cell carcinoma	neoplasms	TYR,XPA,MC1R,SUFU,SLC45A2,PIK3CA,BAP1,RASA1,CLPTM1L,GLI2,PTCH2,PTCH1,SMO,TP53
basal cell nevus syndrome	neoplasms	SUFU,PTCH2,PTCH1
basal ganglia calcification idiopathic	congenital hereditary and neonatal	PDGFB,PDGFRB,SLC20A2,XPR1,MYORG,JAM2
basan syndrome	congenital hereditary and neonatal	SMARCAD1
basilicata akhtar syndrome	nervous system	MSL3
beare and stevenson cutis gyrata syndrome	congenital hereditary and neonatal	FGFR2
beck	congenital hereditary and neonatal	CDKN1C,KCNQ1,KCNQ1OT1,IGF2,H19,CIB2,NSD1
beck fahrner syndrome	congenital hereditary and neonatal	TET3
behcet syndrome	immune system	CCR1,MEFV,PSORS1C1,IL10,CXCL8,HLA-B,TLR4,ERAP1,IL12A-AS1,STAT4,KLRC4,IL23R
behr syndrome	ophthalmological	OPA1
bent bone dysplasia syndrome	musculoskeletal	FGFR2
berylliosis	respiratory tract	HLA-DPB1
beta aminoisobutyric aciduria	nutritional and metabolic	AGXT2
beta hydroxyisobutyryl coa deacylase deficiency	nutritional and metabolic	HIBCH
beta propeller protein associated neurodegeneration	nervous system	WDR45
beta ureidopropionase deficiency	nutritional and metabolic	UPB1
bethlem myopathy	musculoskeletal	COL12A1,COL6A2,COL6A1,COL6A3
beukes hip dysplasia	musculoskeletal	UFSP2
bicuspid aortic valve	cardiovascular	NKX2-5,SMAD6,NOTCH1,GATA5,ROBO4
bietti crystalline corneoretinal dystrophy	ophthalmological	CYP4V2
bifid nose	otorhinolaryngologic	FREM1
bilateral optic nerve hypoplasia	ophthalmological	PAX6
bilateral renal hypoplasia	endocrine system	PAX2
bile acid malabsorption	digestive system	SLC10A2
bile acid synthesis defect	congenital hereditary and neonatal	ABCD3,CYP7B1,AKR1D1,ACOX2,HSD3B7,AMACR
biliary cirrhosis	digestive system	CLEC16A,TNPO3,DENND1B,SPIB,IRF5,TNFRSF1A,IL12RB1,NOS2,NFKB1,TYK2,IL12A,TGFB1,ABCC2,POU2AF1,STAT4,MMEL1,IL7R,TNFSF15
biotinidase deficiency	nutritional and metabolic	BTD
bipolar disorder	congenital hereditary and neonatal	ACE,NDUFV2,HTR2A,SLC6A4,AKR1C4,SERPINA1,INS,PALB2,NTRK2,DRD1,GAD1,ANK3,ADD3,DRD5,THSD7A,MAOA,DGKH,PBRM1,NRG1,ATP1A3,SCN2A,LMAN2L,SNAP25,RIMS1,TSPAN8,NFIX,POLG,SSBP2,RPS6KA2,SYNE1,CACNB2,NR3C1,RELN,PDE4B,TACR1,POMC,PACS1,CACNA1C,TNF,TENM4,CHRNA7,DRD3,PDE10A,DAOA,FADS2,POU3F2,TPH2,S100B,GSK3B,ZCCHC2,HDAC5,GRK3,ZNF804A,IL6,ITIH1,TH,PC,CAMK2A,SEC24C,NTNG2,CLOCK,SP4,LINC02694,BHLHE40,SLC6A3,STARD9,TCF…
birk barel syndrome	nervous system	KCNK9
birk landau perez syndrome	congenital hereditary and neonatal	SLC30A9
birt hogg dube syndrome	neoplasms	FLCN
bisphosphoglycerate mutase deficiency	nutritional and metabolic	BPGM
bjoernstad syndrome	congenital hereditary and neonatal	BCS1L
bladder cancer	neoplasms	FGFR3,SPINK5,KRAS,RB1
bladder carcinoma	neoplasms	FGFR3,HRAS,MTOR,ERCC2,TSC1
bladder exstrophy	urogenital	ISL1,TP63
bladder neoplasm	neoplasms	FGFR3,PSCA,TNF,CDKN1A,RB1,KRAS,CDH1,NQO1,TP53,HRAS,ATM,MMP9,MMP2,GSTP1,NAT2,MTHFR,MYC,MTOR,ERCC2,CXCL8,RASSF1,MIR145,NAT1,PTGS2,STAG2,GSTM1,TERT,GPX1,EGFR,TSC1,IGF1,KDM6A,CDKN2A
bladder transitional cell carcinoma	neoplasms	KRAS
blau syndrome	immune system	NOD2
bleeding disorder	hemic and lymphatic	ITGA2B,ITGB3,GP6,RASGRP2,PRKACG,P2RY12,CD36,FLI1,TBXA2R,ACTN1,GFI1B,SLFN14,EPHB2
blepharocheilodontic syndrome	congenital hereditary and neonatal	CDH1,CTNND1
blepharophimosis epicanthus inversus	congenital hereditary and neonatal	FOXL2
blepharoptosis	ophthalmological	ACTG1,ZNF462
blepharospasm	ophthalmological	DRD5
blood	hemic and lymphatic	B3GALNT1,ABCG2,C4A,GYPA,ART4,BSG,SLC4A1,SLC14A1,GYPB,KLF1,XK,GYPC,BCAM
bloom syndrome	congenital hereditary and neonatal	BLM
boerjeson forssman lehmann syndrome	congenital hereditary and neonatal	PHF6
bohring opitz syndrome	nervous system	PAFAH1B1,ASXL1
bombay phenotype	hemic and lymphatic	FUT1,FUT2
bone giant cell tumor	neoplasms	H3-3A
bone marrow failure syndrome	hemic and lymphatic	MDM4,MYSM1,TP53,ERCC6L2,SRP72,DNAJC21
bone paget disease	musculoskeletal	SQSTM1,TNFRSF11A,TNFRSF11B,ZNF687
boomerang dysplasia	musculoskeletal	SCT,FLNB
bowen conradi syndrome	nervous system	EMG1
brachial plexus neuritis	nervous system	SEPTIN9
brachycephaly	congenital hereditary and neonatal	FGFR3,TWIST1,FGFR1,TCF12,EFNB1,ALX4,FGFR2,ZIC1,ERF
brachydactyly	musculoskeletal	BMP2,HDAC4,SMAD4,NOG,PTHLH,IHH,ROR2,HOXD13,TCTEX1D2,PDE3A,FAAH2,GNAS,GDF5,BMPR1B
brachydactyly arterial hypertension syndrome	congenital hereditary and neonatal	PDE3A
brachydactyly syndactyly syndrome	musculoskeletal	HOXD13
brachydactyly syndrome	musculoskeletal	GDF5
brachyolmia	musculoskeletal	PAPSS2,TRPV4
bradyopsia	ophthalmological	RGS9,RGS9BP
brain cavernous hemangioma	neoplasms	CCM2,PDCD10,KRIT1
brain hemorrhagic destruction	nervous system	JAM3
brain ischemia	nervous system	PTGS2,CXCL10,CAT,CCL2,TNFRSF1A,MMP9,IL18,HIF1A,IL17A
brain malformation	nervous system	NFIA
brain neoplasm	neoplasms	PTEN,EGFR,ALK
brain small vessel disease	nervous system	COL4A2,COL4A1,COLGALT1
branchio oculo facial syndrome	congenital hereditary and neonatal	TFAP2A
branchio oto renal syndrome	congenital hereditary and neonatal	GOSR2,SIX5,EYA1,SIX1
branchio skeleto genital syndrome	congenital hereditary and neonatal	CDH11
breast adenocarcinoma	neoplasms	KRAS,TP53,PIK3CA,ERBB2
breast and ovary cancer syndrome	neoplasms	CHEK2,BRCA2,MRE11,BRCA1,RAD51C,BARD1,NBN,RAD51D,BRIP1,TP53,PALB2
breast cancer	neoplasms	XRCC3,KRAS,CDH1,NQO2,RB1CC1,SPINK5,BARD1,RAD51D,TP53,BACH1,XRCC2,BRCA2,RAD51,ATM,PHB,CASP8,SLC22A18,ABRAXAS1,NBN,PALB2,PPM1D,BRIP1,BRD4,ESR1,AKT1,CHEK2,HMMR,BRCA1,RAD54L,MMUT,PIK3CA
breast carcinoma	neoplasms	TP73,FGFR1,MKI67,WT1,SLC2A1,XRCC3,CDH1,CYP24A1,RNF115,NOTCH1,FGF4,PAK1,ABCC1,RAF1,CSF1R,NCOR1,PALB2,TXN,IFNG,CYP1A1,BMP2,GATA3,NCOA3,PPM1D,RARB,CAT,CYP3A4,CXCL8,JAG1,HIF1A,SNAI1,BRIP1,HOXB13,ESR1,ADAM10,PGR,HRG,TOX3,MIR29A,NRG1,LSP1,ETV4,IL10,RAD54L,SOD2,PIK3CA,F3,MIR200B,ZC3H11A,SULT1A1,ERBB2,IL24,GPI,CYP1B1,ERBB3,IDO1,MIR221,RB1,SETBP1,PAEP,AR,EZH2,TYMS,ZEB2,SERPINB5,MIR146A,ARID1A,MIR206,AURKA…
breast neoplasm	neoplasms	TP73,FGFR1,MKI67,WT1,SLC2A1,XRCC3,CDH1,CYP24A1,NOTCH1,FGF4,PAK1,COL7A1,ABCC1,RAF1,SERPINB2,CSF1R,NCOR1,PALB2,IFNG,CYP1A1,BMP2,GATA3,NCOA3,PPM1D,RARB,CAT,CYP3A4,CXCL8,JAG1,HIF1A,SNAI1,BRIP1,SREBF2,IGFBP7,HOXB13,ESR1,ADAM10,PGR,HRG,TOX3,MIR29A,NRG1,LSP1,ETV4,IL10,RAD54L,SOD2,PIK3CA,F3,HADHB,PLA2G4A,MIR200B,SULT1A1,ERBB2,IL24,CYP1B1,ERBB3,IDO1,MIR221,STARD8,ICAM5,RB1,PAEP,NR2F6,AR,EZH2,TYMS,ZEB2,SER…
brittle cornea syndrome	ophthalmological	ZNF469,PRDM5
brody myopathy	musculoskeletal	ATP2A1
bronchial hyperreactivity	respiratory tract	CCL2,ADAM33
bronchiectasis	respiratory tract	DNAH11,SCNN1B,RSPH9,DNAAF2,DNAI1,DNAAF1,PIK3CD,SCNN1A,CCDC39,DNAL1,SERPINA1,RSPH4A,CCDC40,PIK3R1,SCNN1G,CFTR,DNAI2,NME8,DNAH5,NFKB2
bronchopulmonary dysplasia	respiratory tract	IL1B
bruck syndrome	stomatognathic	PLOD2,FKBP10
brugada syndrome	cardiovascular	SCN1B,ABCC9,CACNA2D1,CACNA1S,SCN5A,TYMS,TRPM4,KCNJ8,KCNE5,HCN4,SCN3B,CACNB2,KCNE3,RANGRF,SLMAP,SCN4A,SEC61G,GPD1L,SCN10A,SCN2B,KCNH2,CACNA1C,PKP2,KCND3
budd chiari syndrome	digestive system	JAK2,F5
bulbar palsy	nervous system	SLC52A3
bulbo spinal atrophy	nervous system	AR
bullous ichthyosiform erythroderma	skin and connective tissue	KRT1,KRT10
bundle branch block	cardiovascular	SCN5A
burkitt lymphoma	neoplasms	MYC,TCF3,PBX1,TP53,CDKN2A,IGH
buschke ollendorff syndrome	skin and connective tissue	LEMD3
butyryl coa dehydrogenase deficiency	nutritional and metabolic	ACAD8
butyrylcholine esterase deficiency	nutritional and metabolic	BCHE
c deficiency	hemic and lymphatic	C1QB,C8A,C3,C4A,C2,C9,C4B,C5,C1S,C8B,C6,C1QA,C1QC,C7
c syndrome	congenital hereditary and neonatal	CD96
caffey disease	musculoskeletal	COL1A2,COL1A1
cakut	urogenital	CHD1L,LIFR
campomelic dysplasia	musculoskeletal	SOX9,SRA1
camptodactyly tall stature	musculoskeletal	FGFR3
camurati engelmann syndrome	musculoskeletal	TGFB1
canavan disease	nervous system	ASPA
cancer retinoblastoma	neoplasms	RB1
candidiasis	stomatognathic	CLEC7A,STAT1,CARD9,TRAF3IP2,IL17RC,AIRE,IL17F
candidiasis mucocutaneous	skin and connective tissue	CLEC7A,STAT1,IL17RC,IL17RA,IL17F
cantu syndrome	congenital hereditary and neonatal	KCNJ8,ABCC9
cap myopathy	nervous system	TPM3,TPM2,TNNT3
capillary malformation	cardiovascular	GNAQ,CMC1,PNPLA6
capillary malformation arteriovenous malformation	cardiovascular	RASA1,EPHB4
capos syndrome	nervous system	ATP1A3,NELFE
carbamoylphosphate synthetase i deficiency	nutritional and metabolic	CPS1
carbohydrate deficient glycoprotein syndrome	nutritional and metabolic	TMEM165
carbonic anhydrase va deficiency hyperammonemia	congenital hereditary and neonatal	CA5A
carboxypeptidase n deficiency	hemic and lymphatic	CPN1
carcinoma granular cell	neoplasms	TP53
carcinoma lobular	neoplasms	CDH1
carcinoma ovary epithelial	neoplasms	CDH1,TP53,MIR145,ERBB2
carcinoma small cell	neoplasms	SMARCA4,TP53
carcinoma transitional cell	neoplasms	FGFR3,HRAS,TP53,CCND1
cardiac arrhythmia	cardiovascular	BVES
cardiac conduction disease	cardiovascular	TNNI3K
cardiac facial	cardiovascular	TRAF7
cardiac urogenital syndrome	congenital hereditary and neonatal	MYRF
cardiac valvular defect	cardiovascular	PLD1
cardiac valvular dysplasia	congenital hereditary and neonatal	GYPB,FLNA
cardio facio cutaneous syndrome	congenital hereditary and neonatal	HRAS,BRAF,PTPN11,MAP2K2,KRAS,NRAS,SPINK5,MAP2K1
cardioencephalomyopathy	congenital hereditary and neonatal	COX15,SCO2,COA6,COA5
cardiomyopathy dilated	cardiovascular	TTN,ABCC9,DSG2,TAZ,CSRP3,TMPO,PLN,RBM20,ZMPSTE24,SGCD,SCN5A,ACTN2,NEXN,LAMA4,TNNI3,RAF1,VCL,SDHB,GATAD1,TNNT2,TNNC1,ANKRD1,CRYAB,MYH6,LAMA3,DMD,PPCS,MED23,MYH7,DSP,PRDM16,FKTN,SEC61G,DES,BAG3,TCAP,LDB3,ACTC1,PSEN1,MYBPC3,EYA4,LMNA,PSEN2,MYPN,SDHA,TPM1
cardiomyopathy histiocytoid	cardiovascular	NDUFB11,MT-CYB
cardiomyopathy hypertrophic	cardiovascular	MT-ATP8,MYL3,TTN,PLN,CSRP3,TRIM63,FHOD3,KLF10,CASQ2,NDUFS1,RMDN2,SLC25A4,ATAD3A,ACTN2,MYLK3,NEXN,JPH2,TNNI3,RAF1,VCL,TNNT2,TNNC1,MYH6,MYLK2,TRGJP2,MYH7,MYOZ2,FLNC,CEBPD,PRKAG2,CAV3,TCAP,LDB3,ACTC1,ALPK3,SCO2,KCNQ1,MYBPC3,MYL2,ACTA1,GAA,MYPN,TPM1
cardiomyopathy idiopathic	cardiovascular	TTN,TMPO,TNNT2,SLC22A5,LMNA,ADRB1,DMD
cardiomyopathy restrictive	cardiovascular	TNNI3,FLNC,MYPN,TNNT2
carey fineman ziter syndrome	musculoskeletal	MYMK
carney complex	neoplasms	MYH8,PRKAR1A,SPG7
carney stratakis syndrome	neoplasms	SDHD,SDHB,SDHC,SDHA
carnitine acylcarnitine translocase deficiency	nutritional and metabolic	SLC25A20
carnitine palmitoyltransferase deficiency	nutritional and metabolic	CPT2,CPT1A
carotid atherosclerosis	cardiovascular	APOE
carpal tunnel syndrome	nervous system	TTR
carpenter syndrome	congenital hereditary and neonatal	MEGF8,RAB23
cartilage hair hypoplasia	skin and connective tissue	RMRP
cataract	ophthalmological	CRYBA1,LSS,UNC45B,CRYAA,COL2A1,CRYBA4,SLC2A1,AKR1B1,LEMD2,PITX3,ERCC6,SLC33A1,GALT,HSF4,PAX6,SC5D,CRYGB,LIM2,DNMBP,VIM,SLC4A4,SIPA1L3,CRYAB,MAF,CRYGC,GALK1,CPAMD8,GCNT2,AGK,CRYGS,GJA8,FYCO1,DHCR7,COL18A1,BFSP1,MIP,CRYGD,EPHA2,CRYBB2,CHMP4B,FOXE3,BFSP2,CRYGEP,SCYL1,NHS,CRYBB3,CRYBA2,TDRD7,CRYBB1,GJA3,SLC16A12,WFS1,CCDC180
cataract coppock like	ophthalmological	CRYGC,VIM,CRYGD,CRYBB2
cataract growth hormone deficiency	endocrine system	IARS2
cataract microcornea syndrome	ophthalmological	GJA8
cataract skin abnormalities	congenital hereditary and neonatal	GLS
catecholaminergic polymorphic ventricular tachycardia	cardiovascular	TECRL,TRDN,CASQ2,RYR2,CALM3,CALM1
catel manzke syndrome	musculoskeletal	TGDS
catifa syndrome	nervous system	RIC1
catshl syndrome	congenital hereditary and neonatal	FGFR3
caudal regression syndrome	congenital hereditary and neonatal	FUZ,VANGL1,VANGL2,TBXT,ZIC3
cavitary optic disc anomaly	ophthalmological	MMP19
cd deficiency	immune system	CD8A,C9,CD59
celiac disease	digestive system	ETS1,THEMIS,MYO9B,BACH2,TGM2,IL21,IL15,HLA-DQB1,CTLA4,ZMIZ1,HLA-DQA1,ICOSLG,HLA-DPB1,IFNG
central core myopathy	musculoskeletal	RYR1
central hypothyroidism	congenital hereditary and neonatal	IGSF1
central hypoventilation syndrome	respiratory tract	RET,ASCL1,ASH1L,PHOX2B,GDNF,EDN3
central precocious puberty	congenital hereditary and neonatal	MKRN3,KISS1R
centronuclear myopathy	musculoskeletal	MAP3K20,BIN1,MYF6,MTMR14,CCDC78,MTM1,SPEG,RYR1,DNM2
cerebellar ataxia	nervous system	CAMTA1,ATP1A3,ATCAY,RFC1,OPA1
cerebellar ataxia and hypogonadotropic hypogonadism	congenital hereditary and neonatal	STRN4,RNF216
cerebellar ataxia deafness	congenital hereditary and neonatal	DNMT1
cerebellar ataxia intellectual disability	congenital hereditary and neonatal	LAMA1
cerebellar atrophy	nervous system	CACNA2D2,KCNMA1
cerebellar atrophy visual impairment	nervous system	EMC1
cerebellar hypoplasia	nervous system	VLDLR,MAB21L1
cerebellar ocular	nervous system	MAB21L1
cerebellar retinal degeneration	congenital hereditary and neonatal	ACO2
cerebellofaciodental syndrome	congenital hereditary and neonatal	BRF1
cerebral amyloid angiopathy	nervous system	APP,CST3,APOE,PRNP,ITM2B
cerebral arteriopathy	cardiovascular	HTRA1,NOTCH3
cerebral cavernous malformation	nervous system	CCM2,PDCD10,KRIT1
cerebral creatine deficiency syndrome	nervous system	GATM,SLC6A8,GAMT
cerebral dysgenesis neuropathy	nervous system	SNAP29
cerebral folate deficiency	nutritional and metabolic	FOLR1
cerebral ischemia	nervous system	CCL2
cerebral palsy spastic quadriplegic	nervous system	KANK1,GAD1,KANK4,ADD3
cerebro costo mandibular syndrome	musculoskeletal	SNRPB
cerebro oculo facio skeletal syndrome	nervous system	ERCC2,ERCC5,ERCC6,ERCC1
cerebroretinal microangiopathy	congenital hereditary and neonatal	STN1,CTC1
cerebrotendinous xanthomatosis	nutritional and metabolic	CYP27A1
cerebrovascular disease occlusive	nervous system	SERPINA3
ceroid lipofuscinosis neuronal	nutritional and metabolic	CLN3,CTSD,CLN5,PPT1,DNAJC5,GRN,CLN8,CLN6,TPP1,MFSD8,CTSF
ceruloplasmin deficiency	nutritional and metabolic	CP
cervical cancer	neoplasms	FGFR3,TERT,VEGFA,EGFR,STK11,CCND1,STAT3,HOTAIR,HLA-DPB2,HLA-DPB1,CTNNB1,MTHFR
cervical intraepithelial neoplasia	neoplasms	MTHFR
cervix carcinoma	neoplasms	FGFR3,TP53
chanarin dorfman syndrome	nutritional and metabolic	ABHD5
chand syndrome	congenital hereditary and neonatal	RIPK4
char syndrome	ophthalmological	TFAP2B,PDIA2
charcot marie tooth disease	nervous system	SURF1,HSPB1,MCM3AP,HSPB8,CNTNAP1,PRPS1,KARS1,ZMPSTE24,WARS1,TRPV4,MTMR2,NEFH,PRX,INF2,MPV17,HOXD10,DYNC1H1,HARS1,MARS1,FIG4,CHM,NEFL,MORC2,VCP,PMP22,JPH1,MME,NAGLU,IGHMBP2,DCTN2,PNKP,SBF2,PLEKHG5,DDR1,FGD4,NDRG1,LITAF,GDAP1,EGR2,KIF1B,COX6A1,YARS1,GJB1,SGPL1,PDK3,MFN2,DHTKD1,LRSAM1,SPG11,GARS1,PMP2,ATP1A1,GNB4,DRP2,NR0B1,DNAJB2,AIFM1,LMNA,SBF1,AARS1,MPZ,MED25,TRIM2,SMAD1,SH3TC2,RAB7A,DNM2
charcot marie tooth disease and deafness	nervous system	PMP22
charge syndrome	congenital hereditary and neonatal	CHD7,SEMA3E
charlevoix saguenay spastic ataxia	nervous system	SACS
chediak higashi syndrome	immune system	VPS13B,LYST
cherubism	musculoskeletal	SH3BP2
chitotriosidase deficiency	nutritional and metabolic	CHIT1
choanal atresia	congenital hereditary and neonatal	PTDSS1,FOXE1
cholangiocarcinoma	neoplasms	PTGS2,IL6,ERBB2,FGFR2,KRAS,IDH1,EGFR,RNF43,TP53,IDH2
cholangitis	immune system	ABCB4
cholangitis sclerosing	digestive system	KAAG1,UBASH3A,DCDC2,NOS2,ABCB4,MST1
choledochal cyst	digestive system	CFTR
cholelithiasis	digestive system	ABCB4
cholestanol storage disease	nutritional and metabolic	CYP27A1
cholestasis	digestive system	NR1H4,BLVRA,POMC,CAT,CYP27A1,FGA,CYP7A1,NQO1,ABCC3,BCS1L,CFTR,ABCC2,ABCB11,IGF1
cholestasis intrahepatic	digestive system	NR1H4,AP1S1,SLC25A13,ATP8B1,ABCB11,ABCB4,TJP2
cholestasis recurrent intrahepatic	digestive system	ABCB11,ATP8B1
cholesterol ester storage disease	nutritional and metabolic	LIPA
cholesteryl ester transfer protein deficiency	nutritional and metabolic	CETP
chondrocalcinosis	musculoskeletal	ANK1,ANKH
chondrodysplasia	musculoskeletal	PTH1R,BPNT2,HDAC6
chondrodysplasia grebe	musculoskeletal	GDF5
chondrodysplasia punctata rhizomelic	congenital hereditary and neonatal	PEX5,AGPS,PEX7,GNPAT
chondrodysplasia punctata	skin and connective tissue	ARSL,TBX22,EBP
chondrosarcoma	neoplasms	EXT1
chondrosarcoma extraskeletal myxoid	neoplasms	EWSR1,TFG,NR4A3,TAF15
chops syndrome	congenital hereditary and neonatal	AFF4
chordoma	neoplasms	TBXT
chorea	nervous system	NKX2-1,GPR88,TTF1
choreoacanthocytosis	nervous system	VPS13A
choreoathetosis	nervous system	NKX2-1
chorioretinal atrophy	ophthalmological	TFPI2,TEAD1
choroid and retina gyrate atrophy	ophthalmological	OAT
choroid plexus carcinoma	neoplasms	TP53
choroid plexus papilloma	neoplasms	TP53
choroidal dystrophy central areolar	congenital hereditary and neonatal	GUCY2D,DHDDS,PRPH2,PRPH
choroideremia	ophthalmological	CHM
christianson syndrome	nervous system	SLC9A6
chudley mccullough syndrome	congenital hereditary and neonatal	GPSM2
chylomicron retention disease	nutritional and metabolic	SAR1B
ciliary dyskinesia	respiratory tract	DNAH11,NEK10,RSPH9,DRC1,RSPH1,ARMC4,GAS8,DNAAF3,RSPH3,DNAAF2,CCDC151,DNAI1,CFAP300,UNG,DNAAF1,CCDC39,PCBD1,DNAL1,DAB1,CCDC65,CCNO,DNAH1,HYDIN,DNAJB13,DNAAF6,RSPH4A,CCDC103,CCDC40,DNAAF4,DNAAF5,ZMYND10,GAS2L2,TTC25,DNAI2,LRRC56,DNAH9,LRRC6,MCIDAS,NME8,CFAP298,SPAG1,FOXJ1,DNAH5,CCDC114,TTC12
ciliopathies	congenital hereditary and neonatal	KIF7,CEP290,OFD1,WDR19
cirrhosis	digestive system	REN,TNF,ALB,KRT8,TGFB1,PHKG2,KRT18,FECH
citrullinemia	nutritional and metabolic	ASS1,SLC25A13
clark baraitser syndrome	congenital hereditary and neonatal	TRIP12
cleft lippalate ectodermal dysplasia syndrome	congenital hereditary and neonatal	NECTIN1
cleft palate	stomatognathic	SOX9,TGDS,FGFR3,FGF9,FGFR1,COL9A3,RPL11,COL2A1,KCNJ2,TMCO1,PLCB4,TBX1,RPS26,FGF8,CASK,GNAI3,RPS28,EDNRA,TP63,KIF7,COL9A1,FOXE1,COL11A1,SELENOI,AMER1,MEIS2,HOXA2,COL11A2,PTCH1,RBM10,TXNL4A,SNRPB,FOXC2,TBX22,TSR2,SATB2,FGFR2,RPL5,NEDD4L,COL9A2,EDN1,ATN1,IRF6,MSX1
cleft palate cardiac defect	congenital hereditary and neonatal	MORF4L1P1,MEIS2
cleft soft palate	stomatognathic	GRHL3,UBB
cleft upper lip	stomatognathic	FGF8,BMP4,FGFR1,IRF6,ABCA4,PTCH1,TFAP2A,GRHL3,NECTIN1,TP63,PHF8,MSX1
cleidocranial dysplasia	stomatognathic	RUNX2
clove syndrome	congenital hereditary and neonatal	PIK3CA,BRD4,MMUT
clubfoot	musculoskeletal	PITX1
cns and retina cavernous malformation	cardiovascular	KRIT1
coach syndrome	congenital hereditary and neonatal	CC2D2A,RPGRIP1L,TMEM67
cobblestone lissencephaly	nervous system	POMT1,POMT2
cockayne syndrome	congenital hereditary and neonatal	ERCC8,ERCC6
cockayne touraine disease	congenital hereditary and neonatal	COL7A1
cocoon syndrome	digestive system	CHUK
codas syndrome	musculoskeletal	LONP1
coenzyme q10 deficiency	immune system	PDSS2,COQ9,COQ8A,COQ8B,PDSS1,COQ2,COQ7,COQ6,SHH,COQ4
coffin lowry syndrome	congenital hereditary and neonatal	RPS6KA3
coffin siris syndrome	congenital hereditary and neonatal	SMARCD1,SMARCA2,SOX11,ARID1A,ARID1B,SOX4,SMARCB1,CHSY3,ARID2,SMARCA1,DPF2,SMARCC2,CHSY1,SMARCE1,SMARCA4,CHPF
cohen gibson syndrome	congenital hereditary and neonatal	EED
cohen syndrome	congenital hereditary and neonatal	VPS13B
cole carpenter syndrome	musculoskeletal	SEC24D,P4HB
cole disease	skin and connective tissue	PCAT1,ENPP1
colitis	digestive system	PTGS2,HMOX1,IL6,TNF,RELA,IL10,MIF,AHR,NOS2,MPO,IL1B,IL17A,IFNG
coloboma	ophthalmological	PIGL
coloboma ocular	ophthalmological	SALL2,PAX6,YAP1
coloboma osteopetrosis	congenital hereditary and neonatal	MITF
colon adenocarcinoma	neoplasms	RAD54L
colon cancer	neoplasms	PTPN12,PTPRJ,SRC,RAD54B
colon carcinoma	neoplasms	BRAF,ERBB3,SRC,PPARG,MUTYH
colon tumor	neoplasms	BCL2,PTPN12,BRAF,SRC,TNF,DNMT1,VEGFA,CDKN1A,KRAS,AXIN2,CCND2,TP53,IL1B,TYMS,ERBB2,IGF2,MMP9,MLH1,LEF1,STAT3,MUTYH,IFNG,SH3KBP1,MTHFR,TNFRSF10A,MYC,TCF7L2,BAX,PPARG,APC,CDX2,PTGS2,LEP,CHEK2,PROM1,TNFSF10,GAST,LGR5,EGFR,CCND1,TGFBR2,CCAT1,CTNNB1,MMP7
color blindness	ophthalmological	OPN1MW,OPN1SW,OPN1LW
colorectal adenomatous polyposis	neoplasms	MUTYH
colorectal cancer	neoplasms	FGFR3,BRAF,EP300,AXIN2,DLC1,SMAD7,TP53,POLE,GALNT12,BUB1,DCC,MLH1,NRAS,MCC,MT-CO1,PDGFRL,POLD1,BAX,MLH3,BRD4,APC,AKT1,FLCN,MSH6,PKHD1,MSH2,MMUT,BUB1B,PIK3CA,CTNNB1
colorectal cancer nonpolyposis	neoplasms	MSH6,FAN1,MLH3,MSH2,MLH1,PMS2,KRAS,EPCAM,PMS1,TGFBR2,APC
colorectal carcinoma	neoplasms	MT-ND4L,FGFR3,BOC,RNF182,AXIN2,CDH1,HAPLN1,ODC1,FADS1,CHD1,NXN,HHIP,ABCC1,CALR,EVL,RET,SFRP2,CXCL8,MLH3,SLCO1B3,GSTM1,PRKD1,PTGS1,PRKCE,SATB2,PIK3CA,NAMPT,ALDH2,RHPN2,GUCY2C,LRP1,CYP1B1,SH3TC1,TFPI2,IGFBP3,GREM1,TYMS,DCLK1,ARID1A,AURKA,BUB1,WIF1,SFRP1,IGF2,MLH1,TLR4,CYP1A2,TGFB1,MMP2,ABCG2,IL6ST,SYNE1,KLF5,PARP1,KRT20,TYMP,PTGS2,PROM1,MSH6,SMAD2,BUB1B,LGR5,EGFR,CCND1,TGFBR2,STK11,ESR2,KDR,BRAF,SR…
colton blood	hemic and lymphatic	AQP1
common immunodeficiency	immune system	TNFRSF13C,CD19,LRBA,CD81,IRF2BP2,ICOS,TNFRSF13B,MS4A1,NFKB1,IL21,IKZF1,CR2,NFKB2
complement component	immune system	C8A,C3,C2,C4A,C9,C4B,C5,C6,C8B,SERPING1,C7
complement component deficiency	immune system	C1QB,C1S,C1QC
complement factor deficiency	immune system	CFD,CFB,CFH,CFI
cone dystrophy	ophthalmological	GUCA1A,OPN1MW,GUCY2D,CACNA2D4,PDE6C,KCNH2,PDE6H,KCNV2
cone monochromatism	ophthalmological	OPN1MW,OPN1LW
cone rod dystrophy	ophthalmological	GUCY2D,PITPNM3,DRAM2,RIMS1,ABCA4,TTLL5,RPGRIP1,RAX2,SEMA4A,ADAM9,C8orf37,RAB28,GUCA1A,PRPH2,AIPL1,POC1B,RP1,RPGR,PROM1,CRX,CACNA1F,CDHR1
cone rod dystrophy and hearing loss	congenital hereditary and neonatal	CEP78,CEP250
congestive heart failure	cardiovascular	ACE,TNF,ALB,VEGFA,RAC1,PTH,GRK2,NPPB,AGTR1,IL1B,CCN2,REN,CCL2,TNNT2,NR3C2,EDNRA,ADIPOQ,PPARGC1A,PIK3CG,HMOX1,IL6,MSTN,ATP2A2,PPARG,HIF1A,NOS3,GDF15,GCG,CRP,AVP,NRG1,NPPA,AGT,ADRB3,SOD2,FBLN5,ADRB1,EDN1,NFE2L2,HTR2B
conotruncal anomaly face syndrome	cardiovascular	DGCR,TBX1,COMT
conotruncal heart malformation	cardiovascular	NKX2-5,NKX2-6,GDF1,ZFPM2,GATA6,TBX1
contractural arachnodactyly	skin and connective tissue	FBN2
convulsions	congenital hereditary and neonatal	PRRT2
convulsions and choreoathetosis	nervous system	PRRT2
coproporphyria	nutritional and metabolic	CPOX
cornea plana	ophthalmological	KERA
cornea ring dermoid	congenital hereditary and neonatal	PITX2
cornelia de lange syndrome	congenital hereditary and neonatal	SMC1A,SMC3,RAD21,HDAC8,NIPBL
coronal craniosynostosis	congenital hereditary and neonatal	TCF12
coronal synostosis	musculoskeletal	FGFR3,FGFR2
coronary arteriosclerosis	cardiovascular	ACE,VEGFA,APOA1,ABO,KL,MIR146A,PCSK9,PON1,CCL2,MMP3,TLR4,ABCG5,CD40LG,HMOX1,LPA,CXCL12,SORT1,ANGPTL4,NOS3,GDF15,ESR1,PTGS2,CRP,PHACTR1,LDLR,APOC3,LTA,APOA5,ABCG8
coronary artery disease	cardiovascular	DNAH11,HNF1A,ACE,LPA,LDLR,CX3CR1,PON1,TCF7L2,MMP3,CD36,APOB,APOE,PLA2G7,ABCG5,MRAS,ZC3HC1,MTHFR
coronary artery vasospasm	cardiovascular	NOS3
coronary syndrome	cardiovascular	CRP,TNNI3,IL6
corpus callosum agenesis	nervous system	FRMD4A,IGBP1,PAK3,DCC,SLC12A6,ARX,L1CAM
corpus callosum hypoplasia	nervous system	LNPK
cortical development malformation	nervous system	DYNC1H1,WDR62,MTOR
cortical dysplasia	nervous system	NDST1,MTOR,TUBB2B,DYNC1H1,TUBG1,KIF5C,KIF2A,CNTNAP2,TUBB2A,CTNNA2,TUBB,TUBB3,TUBA8,TUBB4A,APC2
cortical hyperostosis	congenital hereditary and neonatal	COL1A1
cortical malformation occipital	nervous system	LAMC3
cortical pulverulent cataract	ophthalmological	LIM2
corticosteroid binding globulin deficiency	endocrine system	SERPINA6
cortisone reductase deficiency	nutritional and metabolic	H6PD,HSD11B1
costello syndrome	congenital hereditary and neonatal	HRAS,BRAF,PTPN11,MAP2K2,KRAS,MAP2K1
coumarin resistance	hemic and lymphatic	CYP2A6,VKORC1,CYP2A13
cousin syndrome	musculoskeletal	TBX15
cowden syndrome	neoplasms	PTEN,AKT1,MMUT,PIK3CA,SEC23B,BRD4,KLLN
craniodiaphyseal dysplasia	musculoskeletal	SOST,CDA
cranioectodermal dysplasia	congenital hereditary and neonatal	IFT122,WDR35,IFT43,WDR19
craniofacial deafness hand syndrome	congenital hereditary and neonatal	PAX3
craniofacial dysostosis	musculoskeletal	FGFR2
craniofrontonasal dysplasia	musculoskeletal	EFNB1
craniolenticulosutural dysplasia	congenital hereditary and neonatal	SEC23A
craniometaphyseal dysplasia	musculoskeletal	SPAG9,ANK1,GJA1,ANKH
cranioosteoarthropathy	congenital hereditary and neonatal	HPGD,SLCO2A1
craniopharyngioma	neoplasms	BRAF,CTNNB1
craniosynostosis	congenital hereditary and neonatal	CRISP3,TWIST1,WDR35,CYP26B1,FGFR1,MSX2,TCF12,EFNB1,NELL1,ALX4,FGFR2,IFT122,SMAD6,ZIC1,ERF,ZNF462
craniosynostosis and dental anomaly	musculoskeletal	IL11RA
crash syndrome	congenital hereditary and neonatal	L1CAM
creatine deficiency	nutritional and metabolic	SLC6A8
creatine phosphokinase elevated serum	nutritional and metabolic	RMDN2,CAV3
creatine transporter deficiency	nutritional and metabolic	SLC6A8
crigler najjar syndrome	nutritional and metabolic	UGT1A1
crohn disease	digestive system	TNF,ERAP2,IL23R,PTPN2,SLC11A1,HLA-DRB1,DNMT3A,CCNY,TLR4,SLC22A5,SMAD3,IL12B,STAT3,LRRK2,ATG16L1,MST1,IFNG,SLC22A4,IRGM,DENND1B,IL6,IL2RA,NLRP3,TYK2,PPARG,FUT2,CRP,JAK2,NKX2-3,NCF4,IL10,BACH2,NOD2
cryohydrocytosis	hemic and lymphatic	SLC4A1
cryopyrin associated periodic syndrome	congenital hereditary and neonatal	NLRP3
cryptorchidism	urogenital	HSD3B2,RXFP2,CASP3,CBL,INSL3,ATRX,CHRM3
culler jones syndrome	endocrine system	GLI2
currarino syndrome	musculoskeletal	MNX1
curry jones syndrome	congenital hereditary and neonatal	SMO
curth macklin ichthyosis hystrix	skin and connective tissue	KRT1
cushing's syndrome	endocrine system	POMC,GNAS,PRKAR1A,CRH
cutaneous melanoma	neoplasms	BRAF,RAC1,XRCC3,CDK4,XPC,KIT,TP53,HRAS,PTEN,MAP2K2,RAF1,POT1,BAP1,NRAS,MITF,PPP6C,GNA11,MAP2K1,ERCC3,MC1R,TERT,PIK3CA,CTNNB1,CDKN2A
cutis laxa	skin and connective tissue	ATP7A,LTBP4,ATP6V1E1,ATP6V1A,ATP6V0A2,FBLN5,PYCR1,EFEMP2,ELN,ALDH18A1
cyclocephaly	congenital hereditary and neonatal	SHH
cylindromatosis	skin and connective tissue	CYLD
cyst	neoplasms	PKD1
cystathioninuria	nutritional and metabolic	CTH
cystic fibrosis	nervous system	FCGR2A,SCNN1B,TGFB1,CFTR,DCTN4
cystic renal	urogenital	TMEM67
cystinosis	nutritional and metabolic	CTNS
cystinuria	urogenital	SLC7A9,SLC3A1
cystitis	urogenital	NGF
cytochrome b5 reductase deficiency	nutritional and metabolic	DLD,CYB5R3
cytochrome c oxidase deficiency	nutritional and metabolic	PTGS2,COX8A,MT-CO3,SURF1,COA3,MT-TN,SCO2,COX6B1,SCO1,PTGS1,COA8,TACO1,COX20,COX10,PET100,FASTKD2,COX14
d glyceric aciduria	nutritional and metabolic	GLYCTK
dandy walker syndrome	nervous system	NID1,FOXC1,EXOC3L2,AP1S2
danon disease	nutritional and metabolic	LAMP2
darier disease	skin and connective tissue	ATP2A2
de barsy syndrome	congenital hereditary and neonatal	ALDH18A1
de la chapelle dysplasia	musculoskeletal	SLC26A1,SLC26A2
de sanctis cacchione syndrome	congenital hereditary and neonatal	ERCC6
deafness	otorhinolaryngologic	COL4A6,GJB6,PRPS1,AIFM1,POU3F4,SMPX,GJB2,GPRASP2,TBL1Y
deafness and myopia	congenital hereditary and neonatal	SLITRK6
deafness digenic	otorhinolaryngologic	GJB6,GJB3,GJB2
deafness dystonia	otorhinolaryngologic	BCAP31
deafness enamel hypoplasia nail defect	congenital hereditary and neonatal	PEX1,PEX6
deafness infertility syndrome	congenital hereditary and neonatal	CATSPER2,STRC
deafness neurosensory	otorhinolaryngologic	TMPRSS3,ESPN
deafness nonsyndromic sensorineural	otorhinolaryngologic	MT-RNR1,MT-CO1,MT-TS1
deafness onychodystrophy	congenital hereditary and neonatal	TBC1D24
deafness sensorineural	otorhinolaryngologic	BSND,CATSPER2,STRC
decline copd rate	respiratory tract	MMP1
deep seated dermatophytosis	skin and connective tissue	CARD9
deep vein thrombosis	cardiovascular	SERPINC1,F5,F13A1,F3,F2,PROC,MTHFR
degenerative polyarthritis	immune system	COMP,COL2A1,FRZB,MATN3,ASPN,DPEP1,TGFB1,SMAD3,PPARG,GDF5,ALDH1A2,RUNX2,IL1B,AGER
dehydrated stomatocytosis	hemic and lymphatic	PIEZO1,MIB1,KCNN4
dehydrogenase deficiency	nutritional and metabolic	PRODH,SARDH
delirium	nervous system	APOE,IL6
dementia	nervous system	ACE,APP,TNF,DNMT1,MAPT,CHMP2B,SNCB,SLC11A2,GBA,BDNF,CP,TARDBP,CST3,TREM2,APOE,PRNP,SQSTM1,NOTCH3,SNCA,GRN,ACHE,HTRA1,ESR1,PSEN1,BCHE,PSEN2,ITM2B,BACE1
dend syndrome	endocrine system	KCNJ11
dendritic cell monocyte	immune system	GATA2
dengue fever	congenital hereditary and neonatal	CD209
dent's disease	urogenital	CLCN5,OCRL
dentatorubral pallidoluysian atrophy	nervous system	ATN1,SRSF5
dentin dysplasia	stomatognathic	SMOC2,DSPP,SMAP2
dentinogenesis imperfecta	stomatognathic	DSPP
denys drash syndrome	neoplasms	WT1
deoxyguanosine kinase deficiency	nutritional and metabolic	DGUOK
depression bipolar	nervous system	S100B,SLC6A4,HTR2A,COMT
depressive disorder	pathological conditions signs and symptoms	ACE,FGFR1,HTR2A,TPH1,SLC6A4,IL18,GRM7,CREB1,OPRK1,SLC18A2,NPY,NTRK2,GAD1,FKBP5,CAT,MAOA,GRIN2B,ESR1,CRH,CRP,PSEN1,ATP1A3,SLC6A2,HCRT,DRD4,TAC1,SNAP25,IDO1,VEGFA,AR,SOD1,KCNK2,PON1,CYP2D6,ARTN,FGF17,NR3C1,CRHR1,GABRB3,NCAM1,GLO1,RELN,CNR1,GRM5,PTGS2,HTR1A,LEP,PROM1,POMC,HTT,CACNA1C,IGF1,ESR2,TNF,DUSP6,IL1B,GLT8D1,TPH2,S100B,GSK3B,CNR2,PRNP,IL6,ITIH1,GRN,CLOCK,ABCB1,GAL,SLC6A3,PCLO,PER3,EDN1,HTR7,P…
dermatitis	skin and connective tissue	FLG
dermatitis atopic	skin and connective tissue	IL5,IL1B,IL4,IL6,CARD11,STAT6,IL10,OVOL1,CCL17,CCL22,GLB1,TSLP,FLG,IL31,IL13,ZNF365,IFNG,IL33
dermatofibrosarcoma	neoplasms	PDGFB,COL1A1
dermatomyositis	skin and connective tissue	TNF
dermatopathia pigmentosa reticularis	skin and connective tissue	KRT14
desanto shinawi syndrome	congenital hereditary and neonatal	WAC
desbuquois syndrome	musculoskeletal	XYLT1,CANT1,TDP1
desmoid disease	neoplasms	APC,PKHD1
desmoplastic medulloblastoma	neoplasms	SUFU
desmoplastic small round cell tumor	neoplasms	EWSR1,WT1
desmosterolosis	congenital hereditary and neonatal	DHCR24
deuteranomaly	ophthalmological	OPN1MW
dextrocardia	cardiovascular	ZIC3
diabetes	nutritional and metabolic	ABCC8,KCNJ11
diabetes autoimmune	immune system	INS
diabetes insipidus	endocrine system	AVP
diabetes insipidus nephrogenic	endocrine system	AQP2,AVPR2
diabetes insipidus neurohypophyseal	endocrine system	PPOX,AVP
diabetes mellitus	endocrine system	AP3S2,CLEC16A,PDX1,SLC2A1,SCTR,KL,UBE2E2,SLC1A2,SLC30A8,ADIPOQ,INS,KSR2,IFNG,LIPC,GPD2,CAT,HMGA1,TNFRSF1A,PPARA,PEPD,ATP2A2,MAEA,CTSH,GP2,JADE2,CRP,MAPK8IP1,GSTM1,PLEKHA1,NEUROD1,IL10,SOD2,HNF4A,USP48,CMIP,RNF6,SNAP25,BLK,MOK,PTPN1,HP,THADA,SOD1,IL13RA1,TGFB1,PTPN22,EDNRA,C1QTNF6,TBC1D4,KCNK16,HLA-DQA1,MTNR1B,ZNF257,INPPL1,GCGR,IRS1,PROX1,SUMO4,GRB14,PTF1A,PAM,SH2B3,GCK,PRKCQ,ABCC8,CCR5,LEP,KCNQ1…
diabetes microvascular complications	endocrine system	ACE,IL1RN,HFE,VEGFA,PON1,SOD2,EPO
diabetic angiopathies	cardiovascular	NOS3,AGER
diabetic cardiomyopathy	cardiovascular	ATP2A2
diabetic ketoacidosis	nutritional and metabolic	INS
diabetic retinopathy	endocrine system	ICAM1,CASP3,VEGFA,AGT,THBS1
diamond blackfan anemia like	hemic and lymphatic	EPO
diaphanospondylodysostosis	musculoskeletal	DPYSL5,BMPER
diaphragmatic hernia	pathological conditions signs and symptoms	ZFPM2
diaphyseal medullary stenosis	musculoskeletal	MTAP
diarrhea	pathological conditions signs and symptoms	GUCY2C,SLC9A3,PERCC1,PLVAP,SLC26A3,EPCAM,SPINT2,DGAT1,NEUROG3,MYO5B,WNT2B
dias logan syndrome	congenital hereditary and neonatal	BCL11A
diastrophic dysplasia	musculoskeletal	SLC26A1,SLC26A2
dicarboxylic aminoaciduria	nutritional and metabolic	SLC1A1
diets jongmans syndrome	musculoskeletal	KDM3B
diffuse gastric cancer	neoplasms	CDH1,KRAS,IL1RN,IL1B
diffuse large b cell lymphoma	neoplasms	BCL2,MALT1,PIK3CG,MYC,CD274,CD79B,MYD88,PIK3CB,CARD11,CD79A,PIK3CD,ALK,PIK3CA,ABCB1,EZH2,PRDM1,CDKN2A
diffuse leukoencephalopathy	nervous system	CSF1R
diffuse mesangial sclerosis	urogenital	LAMB2
diffuse panbronchiolitis	respiratory tract	MUCL3
digeorge syndrome	congenital hereditary and neonatal	FGF8,CRKL,DGCR,COMT,TBX1,HIRA
dihydrolipoamide dehydrogenase deficiency	nutritional and metabolic	DLD
dihydropteridine reductase deficiency	nutritional and metabolic	QDPR
dihydropyrimidine dehydrogenase deficiency	nutritional and metabolic	DPYD
dihydropyrimidinuria	nutritional and metabolic	DPYS
dimethylglycine dehydrogenase deficiency	nutritional and metabolic	DMGDH
disordered steroidogenesis	nutritional and metabolic	POR
disseminated intravascular coagulation	hemic and lymphatic	F3,F2,THBD
distal arthrogryposis syndrome	congenital hereditary and neonatal	MYBPC1,TPM2
distal motor neuronopathy	nervous system	HSPB1,REEP1,BSCL2,HSPB8,IGHMBP2,WARS1,DCTN1,SMAD1,TRPV4,GARS1,SLC5A7,FBXO38,HSPB3
distal myopathy	musculoskeletal	DYSF,ACTN2,MYH7,ADSS1,FLNC,SQSTM1,RMDN2,CAV3,TIA1
distichiasis lymphedema syndrome	congenital hereditary and neonatal	FOXC2
diverticulitis	digestive system	FAM155A
dna topoisomerase i camptothecin resistant	nutritional and metabolic	TOP1
donnai barrow syndrome	congenital hereditary and neonatal	MCF2L,LRP2
doors syndrome	congenital hereditary and neonatal	TBC1D24
dopamine beta hydroxylase deficiency	nutritional and metabolic	DBH
dosage sensitive sex reversal	endocrine system	NR0B1
double outlet right ventricle	cardiovascular	GDF1,CFC1
dowling degos disease	skin and connective tissue	POFUT1,PSENEN,KRT5,POGLUT1
down syndrome	nervous system	SOD1,MIR155,S100B,RCAN1,GATA1,SLC19A1,MTHFR
du pan syndrome	musculoskeletal	GDF5
duane radial ray syndrome	congenital hereditary and neonatal	SALL4
duane retraction syndrome	congenital hereditary and neonatal	CHN1,MAFB,SALL4
dubin johnson syndrome	nutritional and metabolic	UGT1A1,ABCC2
ductal carcinoma	neoplasms	TP53
duffy blood	hemic and lymphatic	ACKR1
duodenal ulcer	digestive system	PSCA,PLA2G4A,ABO
dwarfism	musculoskeletal	FBXL3,XRCC4,EIF4A3,SIN3A,WDR4,ORC1,TG,PLK4,PUS7,GMNN,WNT4,POC1A,TRAIP,DONSON,AMMECR1,RSPH4A,ERCC4,LARP7
dyggve melchior clausen syndrome	musculoskeletal	DYM
dysarthria	nervous system	PDE8B,NPC1
dysautonomia	nervous system	ELP1
dyschromatosis symmetrica	skin and connective tissue	ADAR
dyschromatosis universalis	skin and connective tissue	ABCB6,DGCR2,SASH1
dyserythropoietic anemia	hemic and lymphatic	TSPYL2,CDAN1,SEC23B,GATA1,KLF1,CDIN1
dysfibrinogenemia	hemic and lymphatic	FGG,FGA,FGB
dysgnathia complex	congenital hereditary and neonatal	PRRX1
dyskeratosis	congenital hereditary and neonatal	NPM1,NHP2,DKC1,TXNRD2,USB1,TERT,TERC,RTEL1,TINF2,PARN,WRAP53,ACD,NOP10,CTC1
dyskinesia	nervous system	ADCY5
dyskinesia seizure	nervous system	DEAF1
dyskinetic syndrome	nervous system	DRD2
dyslexia	nervous system	DNAAF4
dyssegmental dysplasia	congenital hereditary and neonatal	HSPG2
dyssomnia	nervous system	RAI1
dystonia	nervous system	SLC2A1,HPCA,ANO3,TUBB4A,ACTB,SGCE,RBBP6,DRD2,COL6A3,TAF1,RAX,PRKRA,THAP1,CIZ1,PEA15,PNKD,KMT2D,MECR,NELFE,KCTD17,ATP1A3,GNAL,TOR1A,KMT2B,GCH1
dystonia parkinsonism	congenital hereditary and neonatal	TAF1,TAF10
dystransthyretinemic euthyroidal hyperthyroxinemia	hemic and lymphatic	TTR
dystrophia myotonica	nervous system	CNBP
ear patella	otorhinolaryngologic	ORC1,ORC4,GMNN,ORC6,CDT1,CDC6,CDC45
east syndrome	congenital hereditary and neonatal	KCNJ10
ebd localisata	skin and connective tissue	COL7A1
ebstein anomaly	cardiovascular	MYH7
eccrine dermal cylindroma	skin and connective tissue	CYLD
ectodermal dysplasia	skin and connective tissue	RHOA,GJB6,KREMEN1,TSPEAR,CST6,KRT74,PTGIR,EDAR,KDF1,DUSP8,IKBKG,EDA,KRT85,EDARADD,HOXC13,NFKBIA,MSX1
ectodermal dysplasia and immunodeficiency	skin and connective tissue	IKBKG,NFKBIA
ectodermal dysplasia ectrodactyly	musculoskeletal	CDH3,TP63
hay wells syndrome	congenital hereditary and neonatal	TP63
ectodermal dysplasia skin fragility syndrome	congenital hereditary and neonatal	PKP1
ectodermal dysplasia syndactyly syndrome	congenital hereditary and neonatal	NECTIN4,PRR4
ectodermal dysplasiashort stature syndrome	congenital hereditary and neonatal	GRHL2
ectopia lentis	ophthalmological	ADAMTSL4,FBN1
ectrodactyly	congenital hereditary and neonatal	DLX5,TP63,DLX6
eczema	skin and connective tissue	IL6R,FLG
edict syndrome	ophthalmological	MIR184
eem syndrome	congenital hereditary and neonatal	CDH3
ehlers danlos syndrome	skin and connective tissue	CHST14,C1R,C1S,TNXA,PLOD1,B3GALT6,COL5A1,COL5A2,TNXB,COL1A2,COL1A1,B4GALT7,SLC39A13,ZNF469,PRDM5,COL3A1,FKBP14,AEBP1,DSE,ADAMTS2
elliptocytosis	hemic and lymphatic	SPTB,SLC4A1,SPTA1,EPB41,GYPC
ellis van creveld syndrome	congenital hereditary and neonatal	EVC2,EVC
emberger syndrome	congenital hereditary and neonatal	GATA2
embryonal nuclear cataract	ophthalmological	CRYBB3,CRYBB1
embryonal rhabdomyosarcoma	neoplasms	SLC22A18,DICER1
emphysema cirrhosis	respiratory tract	SERPINA1
encephalitisencephalopathy	nervous system	MYRF
encephalocardiomyopathy mitochondrial	nervous system	TMEM70
encephalocraniocutaneous lipomatosis	congenital hereditary and neonatal	FGFR1
encephalopathy	nervous system	BSCL2,TBK1,RANBP2,MFF,TBCD,DNM1L,TRAF3,IRF3,TICAM1,NAXE,SERPINI1,NAXD,LIPT2,CCDC88A,TBCE,NUP214,TRAPPC2L,UTRN,TRAPPC12,MECP2,CPT2,TLR3
enchondromatosis	musculoskeletal	PTH1R,IDH1,PTPN11,IDH2
endocrine cerebroosteodysplasia	congenital hereditary and neonatal	MAP3K20,CILK1
endometrial cancer	neoplasms	PTEN,MSH6
endometrial carcinoma	neoplasms	ESR2,SPOP,MSH3,VEGFA,CDH1,PMS2,POLE,PTEN,ARID1A,MLH1,FBXW7,POLD1,MLH3,ESR1,PGR,MSH6,MSH2,FGFR2,EGFR,CCND1,CTNNB1
endometrial hyperplasia	urogenital	PTEN
endometrial stromal sarcoma	neoplasms	SUZ12,YWHAE,JAZF1
endometriosis	urogenital	ESR2,PGR,PTGS2,IL10,HDAC2,KRAS,GREB1,CYP19A1,NR5A1,CCL11,CDKN2B-AS1,HSD17B1
endometrium neoplasm	neoplasms	PTEN,MSH6,FGFR2,MSH2,MLH1,PMS2,EGFR,POLE,CTNNB1
endplate acetylcholinesterase deficiency	nervous system	COLQ
enhanced s cone syndrome	ophthalmological	NR2E3,TAAR5
enlarged vestibular aqueduct	otorhinolaryngologic	FOXI1
enlarged vestibular aqueduct digenic	otorhinolaryngologic	KCNJ10
enterocolitis	digestive system	NLRC4,IL10
enterokinase deficiency	digestive system	TMPRSS15
eosinophil peroxidase deficiency	hemic and lymphatic	EPX
eosinophilia	hemic and lymphatic	IL5,RAG2
eosinophilic esophagitis	hemic and lymphatic	TSLP,CAPN14
eosinophilic leukemia	neoplasms	FIP1L1,PDGFRA
eosinophilic myositis	immune system	CAPN3
ependymoma	neoplasms	RELA
epidermal nevus	skin and connective tissue	FGFR3,HRAS,MMUT,PIK3CA,KRAS,NRAS,BRD4
epidermodysplasia verruciformis	skin and connective tissue	TMC8,TMC6
epidermolysis bullosa	skin and connective tissue	KLHL24,COL7A1,LAMC2,KRT14,KRT5,DSP,DST,ITGB4,ITGA6,PKP1,LAMB3,LAMA3,COL17A1,PLEC,EXPH5
epidermolytic hyperkeratosis	skin and connective tissue	KRT9,KRT1,KRT10,KRT16
epilepsy	nervous system	CACNA1H,EPM2A,GFAP,PCDH19,JRK,SLC1A2,KCNQ2,CHD2,NPY,NPRL2,EFHC1,CPA6,GRIN2B,SCN2A,TSC2,SLC6A1,GRM1,CILK1,MICAL1,STX1B,SCN1A,SAMD12,PRDM8,POLG,MARCHF6,SCN8A,SYN1,GABRB3,SETD1A,RELN,KCNC1,HCN1,LGI1,CERS1,CDKL5,GOSR2,MECP2,TSC1,CNTNAP2,SCARB2,STARD7,CLCN2,SCN1B,CNTN2,PLPBP,ADRA2B,GABRG2,SMARCAD1,NHLRC1,PRRT2,TNRC6A,SEMA6B,GABRD,CACNB4,PRICKLE1,SCN9A,ABCB1,SLC12A5,GAL,STXBP1,SRPX2,CACNA1A,CHRNA4,KCNJ…
epilepsy and paroxysmal dyskinesia	nervous system	KCNMA1
epilepsy idiopathic	nervous system	CACNA1H,GABRD,CLCN2,SLC2A1,CASR,RORB,CACNB4,GABRA1,KCNMA1,SLC12A5
epilepsy nocturnal frontal lobe	nervous system	KCNT1,CHRNB2,CHRNA4,CHRNA2
epileptic encephalopathy	nervous system	RNF13,GNAO1,SMC1A,GRIN2D,UGDH,KCNT2,CUX2,ACTL6B,PCDH19,KCNB1,SLC1A2,ATP6V1A,KCNQ2,CNPY3,KCNT1,GLS,CHD2,NTRK2,PPP3CA,AP3B2,GOT2,GRIN2B,NECAP1,GABRB1,UBA5,SCN2A,AARS1,PARS2,PIGQ,UGP2,SCN1A,FGF12,CAD,PIGP,FRRS1L,SCN8A,EEF1A2,KCNA2,GABRB3,PNKP,CPXM1,GABBR2,HCN1,SPTAN1,CACNA1E,ITPA,RHOBTB2,CDKL5,SYNJ1,SLC25A22,SCN1B,DNM1,ARHGEF9,GABRA2,ALG13,PIGB,GABRA5,MDH2,GABRG2,NEUROD2,GUF1,ST3GAL3,SLC12A5,ADAM22,…
epiphyseal chondrodysplasia	musculoskeletal	NPR2
episodic ataxia	nervous system	CLCN2,CACNA1A,CACNB4,SLC1A3,KCNA1
episodic ataxiamyokymia syndrome	nervous system	KCNA1
episodic kinesigenic dyskinesia	nervous system	PRRT2
episodic pain syndrome	nervous system	SCN11A,SCN10A,TRPA1
epithelial recurrent erosion dystrophy	ophthalmological	COL17A1
epithelioid hemangioendothelioma	neoplasms	WWTR1,TFE3,CAMTA1
epstein syndrome	hemic and lymphatic	MYH9
erdheim chester disease	hemic and lymphatic	BRAF
erectile dysfunction	urogenital	BCL2,BCL2L1,EDNRA,EDN1,NOS3
erythermalgia	nervous system	SCN9A,SERPINE2
erythrocytosis	hemic and lymphatic	EGLN1,JAK2,HBB,EPOR,HBA2,EPAS1,HBA1,VHL,EPO,BPGM,SH2B3
erythroderma	skin and connective tissue	DSG1
erythroderma ichthyosiform	skin and connective tissue	KRT10,PNPLA1
erythrokeratodermia	skin and connective tissue	ELOVL4
erythrokeratodermia variabilis	skin and connective tissue	SPAG9,TRPM4,KRT83,KDSR,AP1S1,GJB3,GJB4,GJA1
erythroleukemia	neoplasms	ERBB3
erythromelalgia	skin and connective tissue	SCN9A
erythropoietic protoporphyria	hemic and lymphatic	CLPX,FECH,ALAS2
esophageal achalasia	digestive system	HLA-DQB1,NOS1,HLA-DQA1
esophageal cancer	neoplasms	TGFBR2,CRNN
esophageal carcinoma	neoplasms	RNF6,WWOX,DCC,EGFR,TGFBR2
esophageal squamous cell carcinoma	neoplasms	ATP1B2,CDKN1A,PLCE1,TP53,ADH1B,MGMT,MALAT1,SOX2,CALR,HIF1A,CTNNB1,PTGS2,LZTS1,WWOX,FEZ1,SLC52A3,EGFR,CCND1,STING1,XRCC1,KDM6A,ALDH2,NFE2L2,CDKN2A
esophagus adenocarcinoma	neoplasms	PTGS2,CRTC1,BARX1,TP53,CDKN2A
esophagus neoplasm	neoplasms	BCL2,PTGS2,RNF6,LZTS1,WWOX,ERBB2,DCC,EGFR,MIR21,CCND1,TGFBR2,ALDH2,TP53,CDKN2A,ADH1B
estrogen resistance	endocrine system	ESR1
ethylmalonic encephalopathy	nutritional and metabolic	ETHE1
eunuchoidism hypogonadotropic	congenital hereditary and neonatal	GNRH1
euthyroid goiter	endocrine system	DICER1
even plus syndrome	congenital hereditary and neonatal	HSPA9
ewings sarcoma	neoplasms	EWSR1,FLI1,ERG,EGR2
exfoliation syndrome	ophthalmological	CACNA1A,LOXL1
exfoliative ichthyosis	skin and connective tissue	CSTA
exocrine pancrease insufficiency	digestive system	CELA3B
exocrine pancrease insufficiency dyserythropoietic anemia	digestive system	COX4I2
expansile osteolysis	musculoskeletal	TNFRSF11A
extraocular muscles fibrosis	ophthalmological	TUBB3,KIF21A,TUBB4A,COL25A1,PHOX2A
extraoral halitosis	pathological conditions signs and symptoms	SELENBP1
exudative retinopathy	ophthalmological	CTC1,RCBTB1
exudative vitreoretinopathy	ophthalmological	TSPAN12,NDP,RCBTB1,FZD4,SRSF11,CTNNB1,LRP5,ZNF408
fabry disease	nutritional and metabolic	GLA
facial dysmorphism hypertrichosis	congenital hereditary and neonatal	KCNK4
faciocardiomusculoskeletal syndrome	congenital hereditary and neonatal	FHL1
factor deficiency	hemic and lymphatic	F12,LMAN1,F13B,F5,F11,F13A1,F10,SART1,MCFD2,F7,F2,CFH,F9,F8,LMAN1
failure to thrive	pathological conditions signs and symptoms	RNF13,TCN2,ABL1
fallot tetralogy	cardiovascular	TREX1,NKX2-5,NKX2-6,GDF1,FOXC2,GATA4,ZFPM2,FLT4,FEZF2,CITED2,GATA6,JAG1,DGCR,FOXH1,GATA5,TBX1,GJA5
fanconi anemia	neoplasms	TNF,RAD51C,SLX4,ERCC4,XRCC2,BRCA2,FANCB,RAD51,FANCG,FANCF,UBE2T,FANCM,FANCD2,PALB2,BRIP1,FANCL,BRCA1,FANCE,FANCI,MAD2L2,FANCA,FANCC
fanconi bickel syndrome	nutritional and metabolic	SLC2A2
fanconi renotubular syndrome	urogenital	SLC34A1,HNF4A,EHHADH
farber disease	nutritional and metabolic	ASAH1
fatty acid hydroxylase associated neurodegeneration	nervous system	FA2H
fatty liver	digestive system	NFE2L2,TNF,ATP7B,CYP19A1,PTEN,SIRT1,MTTP,UCP2,CAT,PPARA,PNPLA3,APOB,LEP,LDLR,SREBF1,GPT,HADHA,FGF21,CYP2E1
favism	hemic and lymphatic	G6PD
febrile seizure	nervous system	ADGRV1,SCN1B,GABRG2,ANO3,SCN2A,STX1B,SCN1A,SERPINE2,CPA6,SCN9A
feingold syndrome	congenital hereditary and neonatal	MYCN,MIR17HG
femoral head avascular necrosis	musculoskeletal	COL2A1,TRPV4
ferroxidase deficiency	nutritional and metabolic	CP
fetal akinesia deformation sequence	congenital hereditary and neonatal	DOK7,RAPSN,MUSK,NUP88
fetal alcohol syndrome	congenital hereditary and neonatal	NOS1
fetal circulation syndrome	congenital hereditary and neonatal	FOXF1
fetal hemoglobin persistence	hemic and lymphatic	HBB
fg syndrome	congenital hereditary and neonatal	MED12,FLNA,CASK
fibroadenoma	neoplasms	MED12
fibrochondrogenesis	musculoskeletal	COL11A1,COL11A2
fibrodysplasia ossificans progressiva	congenital hereditary and neonatal	ACVR1,CHTOP
fibroid tumor	neoplasms	ESR1
fibrolamellar hepatocellular carcinoma	neoplasms	PRKACA,DNAJB1
fibromatosis aggressive	neoplasms	APC,CTNNB1
fibromatosis gingival	skin and connective tissue	REST,SOS1
fibrosis liver	pathological conditions signs and symptoms	NFE2L2,COL1A1,IL6,LGALS3BP,ALB,SPP1,GLIS3,TMEM67,TGFB1,ABCB4,HGF,SMAD3,SERPINA1,ANKS6,MMP2,CTNNB1,CCN2
fibrosis neurodegeneration	nervous system	NHLRC2
fibrous dysplasia	congenital hereditary and neonatal	SH3BP2
fibular hypoplasia and complex brachydactyly	musculoskeletal	BMPR1B,GDF5
filaminopathy	musculoskeletal	FLNC
filippi syndrome	congenital hereditary and neonatal	CKAP2L
fils syndrome	congenital hereditary and neonatal	POLE
fingers clinodactyly	congenital hereditary and neonatal	ABL1
fish eye disease	ophthalmological	LCAT
fleck retina	ophthalmological	PLA2G5
floating harbor syndrome	nervous system	SRCAP
focal cortical dysplasia	congenital hereditary and neonatal	TSC1,TSC2,MTOR
focal dermal hypoplasia	skin and connective tissue	PORCN,HMBS
focal facial dermal dysplasia	skin and connective tissue	CYP26C1,TWIST2
focal segmental glomerulosclerosis	urogenital	INF2,APOL1,ANLN,CRB2,AGT,SERPINE1,NPHS2,NPHS1,PAX2,ACTN4,CD2AP,TRPC6,MYO1E,SGPL1,MYH9,MYO1C
folate malabsorption	digestive system	SLC46A1
follicle stimulating hormone deficiency	endocrine system	FSHB
follicular thyroid carcinoma	neoplasms	MINPP1,HRAS,NRAS,THRB
fontaine progeroid syndrome	congenital hereditary and neonatal	SLC25A24
forebrain defect	nervous system	TDGF1
foveal hypoplasia	ophthalmological	SLC38A8,PAX6
fragile x syndrome	nervous system	FRAXA,FMR1
frank ter haar syndrome	musculoskeletal	SH3PXD2B
fraser syndrome	congenital hereditary and neonatal	FRAS1,GRIP1,FREM2
frasier syndrome	urogenital	WT1
fraxe syndrome	nervous system	AFF2
freeman sheldon syndrome	congenital hereditary and neonatal	MYH3
friedreich ataxia	congenital hereditary and neonatal	FXN
frontometaphyseal dysplasia	musculoskeletal	GYPB,FLNA,MAP3K7
frontonasal dysplasia	otorhinolaryngologic	MSX2,ALX3,ALX1,ALX4
frontotemporal dementia	nervous system	TARDBP
frontotemporal lobar degeneration	nervous system	TMEM106B,GRN,TARDBP,CHMP2B
fructose 16 bisphosphatase deficiency	nutritional and metabolic	FBP1
fructose intolerance syndrome	nutritional and metabolic	ALDOB
fructosuria	nutritional and metabolic	KHK,ALDOB
fuchs endothelial dystrophy	ophthalmological	COL8A2,TCF4,ZEB1,SLC4A11
fucosidosis	nutritional and metabolic	FUCA1
fucosyltransferase	nutritional and metabolic	FUT6
fuhrmann syndrome	musculoskeletal	WNT7A
fumarase deficiency	nutritional and metabolic	FH
fundus albipunctatus	ophthalmological	RDH5,RLBP1,PRPH2,RHO
fundus flavimaculatus	ophthalmological	ABCA4
gabriele de vries syndrome	congenital hereditary and neonatal	YY1
galactosemia	nutritional and metabolic	GALT,GALE,GALM,GALK1
galactosialidosis	nutritional and metabolic	CTSA
gallbladder disease	digestive system	ABCG8,ABCB4
gallbladder neoplasm	neoplasms	KRAS,TP53,ERBB2
galloway mowat syndrome	nervous system	TP53RK,NUP133,LAGE3,WDR4,WDR73,TPRKB,NUP107,OSGEP
gamma aminobutyric acid transaminase deficiency	nutritional and metabolic	ABAT
gamma glutamyltransferase deficiency	nutritional and metabolic	GGT1
gangliosidosis	nervous system	GLB1
gapo syndrome	congenital hereditary and neonatal	ATR,ANTXR1
gardner syndrome	neoplasms	APC,PKHD1
gastric adenocarcinoma	neoplasms	CTNNB1,NRAS,ERBB3
gastric cancer	neoplasms	NEU1,ERBB2,PKHD1,KLF6,MMUT,FGFR2,KRAS,PIK3CA,SPINK5,MUTYH,BRD4,IRF1,APC,CASP10
gastric ulcer	digestive system	PTGS2,CAT,NOS3,MMP9
gastrinoma	neoplasms	MEN1
gastritis atrophic	digestive system	IL1B
gastrointestinal stromal tumor	neoplasms	PDGFRA,SDHB,SDHC,KIT,SDHA
gastrointestinal tract neoplasm	neoplasms	ERBB2
gaucher's disease	nutritional and metabolic	SNCA,CHIT1,GBA,PSAP
gaze palsy horizontal	nervous system	ROBO3,PLAAT4,DCC
geleophysic dysplasia	congenital hereditary and neonatal	ADAMTSL2,LTBP2,LTBP3,FBN1
genitopatellar syndrome	congenital hereditary and neonatal	KAT6B
germ cell tumor	neoplasms	POU5F1,KIT
geroderma osteodysplasticum	skin and connective tissue	GORAB
gerstmann straussler scheinker disease	congenital hereditary and neonatal	PRNP
gestational hyperthyroidism	endocrine system	TSHR
ghosal hematodiaphyseal dysplasia	musculoskeletal	TBXAS1
giant axonal neuropathy	nervous system	GAN,DCAF8
giant cell fibroblastoma	neoplasms	PDGFB
giant cell glioblastoma	neoplasms	LZTR1,EGFR,MGMT,SEPTIN14
giant platelet syndrome	hemic and lymphatic	BLM,GP9,GP1BB,GP1BA,MYH9
gil blood	hemic and lymphatic	AQP3
gilbert disease	nutritional and metabolic	UGT1A1,UGT1A
gilbert's syndrome	nutritional and metabolic	UGT1A1
gillespie syndrome	congenital hereditary and neonatal	ITPR1,PAX6
gingival fibromatosis hypertrichosis syndrome	stomatognathic	ABCA5
gitelman syndrome	nutritional and metabolic	SLC12A3,TSC1,CLCNKB
glaucoma	ophthalmological	CYP1B1,MYOC,TMCO1,TEK,SLC4A4,TGFB2,LTBP2,CAV1,LTBP3,CAV2,OPTN,SLC1A1,TXNRD2,COL11A1,COL18A1,PLEKHA7,CDKN2B,CDKN2B-AS1,ATXN2,NT5E,OPA1,NTF4,ASB10,WDR36
glioblastoma	neoplasms	CHI3L1,VEGFA,NF1,H3-3A,NOTCH1,IL1B,PTEN,PDGFRA,MGMT,ERBB2,MMP9,CTSB,MMP2,MYC,NEU1,MTOR,BMI1,CXCL8,MDM4,HIF1A,EGF,MET,PROM1,TNFSF10,FN1,EGFR
glioblastoma multiforme	neoplasms	BRD2,MAPK8,PTK2,VEGFA,CHI3L1,H3-3A,IDH1,TP53BP1,NOTCH1,IL1B,IDH2,PDGFRA,MGMT,MMP9,CTSB,MMP2,MYC,MTOR,BMI1,CXCL8,MDM4,HIF1A,EGF,MET,PROM1,TERT,TNFSF10,FN1,PIK3CA,EGFR,APC
glioma	neoplasms	BRAF,TNF,CHI3L1,NF1,H3-3A,IDH1,TP53,LZTR1,IDH2,HRAS,PTEN,MGMT,ERBB2,ATM,ACVR1,GDNF,POT1,MDM2,NBN,CCDC26,BMI1,ATRX,SPP1,CDKN2B,FGF2,PTGS2,PHLDB1,TERT,H3C1,TNFSF10,PIK3CA,EGFR,RTEL1,XRCC1,CDKN2A
global ataxia	nervous system	GLS
globoid cell leukodystrophy	congenital hereditary and neonatal	GALC
glomerulocystic renal disease	urogenital	UMOD
glomerulonephritis	urogenital	TNF,WT1,CCL7,AGT,SOX18,CCL1,ADM,PPARG,NPHS1,FAS,IL1B
glomerulonephritis membranoproliferative	urogenital	TSLP,CFH
glomerulopathy	urogenital	CFH,FN1
glomuvenous malformation	cardiovascular	GLMN
glucagonoma	neoplasms	MEN1
glucocorticoid deficiency	endocrine system	NNT,MRAP,TXNRD2,AAAS,MC2R,FGD2
glucocorticoid receptor deficiency	endocrine system	NR3C1
glucose 6 phosphate dehydrogenase deficiency	nutritional and metabolic	G6PD
glucose 6 phosphate transport defect	congenital hereditary and neonatal	SLC37A4
glucosegalactose malabsorption	nutritional and metabolic	SLC5A1
glutamateiminotransferase deficiency	nutritional and metabolic	FTCD
glutamine deficiency	nutritional and metabolic	GLUL
glutaric acidemia	nutritional and metabolic	ETFB,ETFA,MADD,ETFDH
glutaric aciduria	nutritional and metabolic	SUGCT,GCDH,ETFB,ETFDH,ETFA
glutathione peroxidase deficiency	nutritional and metabolic	GPX1
gluthathione synthetase deficiency	nutritional and metabolic	GSS
glycerate kinase deficiency	nutritional and metabolic	GK,GLYCTK
glycine encephalopathy	nutritional and metabolic	MGAT1,SLC6A9,AMT,GLDC
glycine n methyltransferase deficiency	nutritional and metabolic	GNMT
glycogen storage disease	nutritional and metabolic	GYG1,GBE1,PHKB,G6PC,PYGM,LDHA,GYS1,SLC37A4,GYS2,PFKM,AGL,PYGL,PGM1,LAMP2,PHKA2,PHKA1,PGAM2,GAA,PHKG2,ENO3,ALDOA
glycoprotein deficiency	hemic and lymphatic	GP6,ITGA2
glycosuria renal	nutritional and metabolic	SLC5A2
gm2 gangliosidosis	nervous system	HEXA,HEXB,GM2A
gnathodiaphyseal dysplasia	congenital hereditary and neonatal	ANO5
gne myopathy	musculoskeletal	GNE
goiter multinodular	endocrine system	DICER1
goldberg shprintzen megacolon syndrome	congenital hereditary and neonatal	KIFBP
goldblatt hypertension	urogenital	TRIP11
goldmann favre syndrome	ophthalmological	NR2E3
gonadal dysgenesis	urogenital	FSHR,NUP107,SRY,NR5A1,MRPS22,DHH
gonadal dysgenesis xx deafness	congenital hereditary and neonatal	CLPP,LARS2,HSD17B4
gordon's syndrome	congenital hereditary and neonatal	PIEZO2
gout	nutritional and metabolic	UMOD,SLC2A9,PRPS1,ABCG2,HPRT1
gracile bone dysplasia	musculoskeletal	FAM111A
gracile syndrome	digestive system	BCS1L
graft vs host disease	immune system	IL10,IFNG,IL17A
grange syndrome	hemic and lymphatic	YY1AP1
granulocytopenia	hemic and lymphatic	HYOU1
granulomatosis	hemic and lymphatic	HLA-DPA1,HLA-DPB1,PRTN3
granulomatous disease	hemic and lymphatic	NCF4,CYBB,NCF2,CYBA,NCF1
graves disease	immune system	PTPN22,FCRL3,TSHR,CTLA4
gray platelet syndrome	hemic and lymphatic	NBEAL2
great vessels transposition	cardiovascular	GDF1,CFC1
greenberg skeletal dysplasia	musculoskeletal	LBR
greig cephalo poly syndactyly syndrome	musculoskeletal	GLI3,PAPPA
greither disease	skin and connective tissue	GJB3
griscelli syndrome	immune system	RAB27A,PUDP,RAMAC,MYO5A,MLPH
growth deficiency and mental retardation	congenital hereditary and neonatal	SMC1A,KMT2A
growth hormone deficiency	endocrine system	GH1,RNPC3,GHRHR,HESX1
growth hormone deficiency partial	endocrine system	GHSR
growth hormone secreting pituitary adenoma	neoplasms	GPR101,GH1
growth restriction	congenital hereditary and neonatal	IGF2
growth retardation	congenital hereditary and neonatal	IGF1,FTO
growth retardation alopecia	congenital hereditary and neonatal	ANTXR1
growth retardation intellectual disorder	congenital hereditary and neonatal	IARS1
gtp cyclohydrolase i deficiency	nutritional and metabolic	GCH1
guanidinoacetate methyltransferase deficiency	nutritional and metabolic	GAMT
guillain barre syndrome	nervous system	PMP22
guttmacher syndrome	congenital hereditary and neonatal	HOXA13
gyrate atrophy	ophthalmological	OAT
hailey hailey disease	skin and connective tissue	ATP2C1
haim munk syndrome	skin and connective tissue	CTSC
hairy cell leukemia	neoplasms	BRAF
hajdu cheney syndrome	musculoskeletal	NOTCH2,RNASEH2B
hallermann streiff syndrome	congenital hereditary and neonatal	GJA1
hamman rich syndrome	respiratory tract	ABCA3
hand foot uterus syndrome	congenital hereditary and neonatal	HOXA13
harderoporphyria	nutritional and metabolic	CPOX
harlequin ichthyosis	skin and connective tissue	ABCA12
harp syndrome	nutritional and metabolic	PANK2,SMARCAL1
hartnup disease	nutritional and metabolic	SLC6A19
hawkinsinuria	nutritional and metabolic	HPD
hay wells syndrome	skin and connective tissue	TP63
head and neck carcinoma	neoplasms	PIK3CA,TP53,EGFR,PIK3CB
head and neck neoplasm	neoplasms	BCL2,PIK3CB,VEGFA,PIK3CA,EGFR,TP53
head and neck squamous cell carcinoma	neoplasms	PTGS2,PTEN,AKT1,ING3,MET,ING1,PIK3CA,EGFR,CCND1,STAT3,TNFRSF10B,TP53,NFE2L2,CDKN2A,NOTCH1
heart and brain malformation syndrome	congenital hereditary and neonatal	SMG9
heart block	cardiovascular	TRPM4,SCN5A,SEC61G
heart conduction disorder	cardiovascular	AKAP10
heart defect	cardiovascular	GATA6
heart failure	cardiovascular	ACE,TNF,ALB,VEGFA,RAC1,PTH,GRK2,NPPB,AGTR1,IL1B,CCN2,REN,CCL2,NR3C2,EDNRA,ADIPOQ,PPARGC1A,PIK3CG,HMOX1,IL6,MSTN,ATP2A2,HIF1A,NOS3,GDF15,GCG,CRP,AVP,NRG1,NPPA,AGT,ADRB3,SOD2,ADRB1,EDN1,HTR2B
heart glycogen storage disease	nutritional and metabolic	PRKAG2
heart hand syndrome	congenital hereditary and neonatal	LMNA,ZMPSTE24,TBX5
hecht syndrome	congenital hereditary and neonatal	MYH8
heimler syndrome	congenital hereditary and neonatal	PEX1,PEX6
heinz body anemia	hemic and lymphatic	HBA2,HBB,HBA1
helix syndrome	congenital hereditary and neonatal	CLDN10
hellp syndrome	urogenital	HADHA
hem dysplasia	musculoskeletal	LBR
hemangioblastoma cerebellar	neoplasms	VHL
hemangioma	neoplasms	PTEN
hemangioma capillary	neoplasms	KDR,FLT4,ANTXR1,PKD2L1
hemangiosarcoma	neoplasms	KDR,MYC,PLCG1,VEGFC,PTPRB,VEGFA,KRAS,TP53
hematologic neoplasm	neoplasms	H3C2
hematuria	urogenital	COL4A4,COL4A3
heme oxygenase 1 deficiency	nutritional and metabolic	HMOX1
hemeralopia	ophthalmological	ATXN7
hemimegalencephaly	nervous system	HRAS,AKT3,MTOR,KRAS,PIK3CA,NRAS
hemiplegic migraine	nervous system	ATP1A2,CACNA1A,SCN1A
hemochromatosis	nutritional and metabolic	BMP2,FTH1,HLA-H,HFE,SLC40A1,TFR2,SLC11A2,HAMP,HJV
hemoglobin disease	hemic and lymphatic	HBG2,HBB,ATRX,HBA2,HBG1,HBA1
hemolytic anemia	hemic and lymphatic	GPI,GSR,AK1,ATP11C,COL4A1,GCLC,HMOX1,SPTB,NT5C3A,SLC4A1,ITPA,CASK,RHAG,GSS,TPI1,HK1,G6PD,EPB42,CD59
hemolytic uremic syndrome	hemic and lymphatic	C3,CFHR1,DGKE,THBD,CFHR3,CD46,CFB,CFI,CFHR4,CFH
hemophagocytic lymphohistiocytosis	hemic and lymphatic	PRF1,STX11,FHL5,FHL3,XIAP,UNC13D,STXBP2
hemophilia	hemic and lymphatic	F8,F9
hemorrhagic diathesis	hemic and lymphatic	SERPINA1
hemorrhagic telangiectasia	cardiovascular	SMAD4,SLPI,ACVRL1,ENG,GDF2
hepatic adenoma	neoplasms	HNF1A,SH2B3
hepatic encephalopathy	congenital hereditary and neonatal	GABRB1,GABRG2,NOS1,GABRA1
hepatic fibrosis	digestive system	CC2D2A,TMEM67
hepatic lipase deficiency	nutritional and metabolic	LIPC,LIPH
hepatic porphyria	nutritional and metabolic	ALAD
hepatic vein thrombosis	cardiovascular	JAK2,F5
hepatic venoocclusive disease	congenital hereditary and neonatal	SP110
hepatitis	digestive system	CCR5,DDX58,IFNA2,HFE,MIR122,CD81,SLC10A1,IFNA1,HLA-DPA1,IFNB1,SCARB1,HLA-DPB1,IFNL3,IFNG
hepatitis alcoholic	digestive system	TNF
hepatoblastoma	neoplasms	PCNA,PKHD1,IGF2,APC,TGFA,CTNNB1
hepatocellular adenoma	neoplasms	HNF1A,A2M,CTNNB1
hepatocellular cancer	neoplasms	PDGFRL
hepatocellular carcinoma	neoplasms	IGF2R,MET,MTUS1,AXIN1,CASP8,MMUT,PIK3CA,CDKN3,BRD4,TP53,CTNNB1
hepatoerythropoietic porphyria	nutritional and metabolic	UROD
hepatolenticular degeneration	digestive system	ANXA5,CP,ATP7B
hermanski pudlak syndrome	congenital hereditary and neonatal	KAAG1,AP3B1,AP3D1,TFF1,BLOC1S3,HPS3,HPS6,HPS4,DTNBP1,BLOC1S6,HPS5,HPS1
herpes encephalitis	nervous system	TICAM1,UNC93B1,TRAF3,TBK1,TLR3
heterotaxy syndrome	congenital hereditary and neonatal	GDF1,ACVR2B,NODAL,ZIC3,LEFTY2,MMP21,CFAP53
heterotopia periventricular	nervous system	GYPB,ARFGEF2,FLNA
hexokinase deficiency	digestive system	HK1
hhh syndrome	nutritional and metabolic	SLC25A15
hibernian fever	immune system	TNFRSF1A
hidradenitis suppurativa	skin and connective tissue	NCSTN,PSENEN
hirschsprung disease	digestive system	RET,EDNRB,NRG1,SEMA3D,GDNF,ECE1,NRTN,EDN3,SOX10,SEMA3C,ZEB2
hirschsprung disease cardiac defect	digestive system	ECE1
hirschsprung disease ganglioneuroblastoma	neoplasms	PHOX2B
histidinemia	nutritional and metabolic	HAL
histidinuria renal tubular defect	urogenital	HAL
histiocytosis	hemic and lymphatic	SLC29A3
histiocytosis langerhans cell	endocrine system	BRAF
histiocytosis lymphadenopathy plus syndrome	congenital hereditary and neonatal	SLC29A3
hmg coa lyase deficiency	nutritional and metabolic	HMGCL
hodgkin lymphoma	neoplasms	GATA3,CD274,PVT1,TNFRSF8,KLHDC8B,REL
holocarboxylase synthetase deficiency	nutritional and metabolic	HLCS
holoprosencephaly	congenital hereditary and neonatal	GAS1,FGF8,STAG2,CDON,TGIF1,CNOT1,TDGF1,ZIC2,NODAL,GLI2,DISP1,PTCH1,FOXH1,SHH,SIX3,FGFR1
homocystinuria	nutritional and metabolic	CBS,MTRR,MTHFR,MMADHC
homocystinuria megaloblastic anemia	nutritional and metabolic	MTR,MTRR
hormone deficiency	endocrine system	PROP1,LHX4,LHX3,POU1F1,HESX1,OTX2
hoyeraal hreidarsson syndrome	congenital hereditary and neonatal	DKC1,TERT,RTEL1,TINF2,ACD
human immunodeficiency virus	congenital hereditary and neonatal	CD209,CCL3,CX3CR1,CCL2,CXCL12,IL10,KIR3DL1,HLA-C,CCL3L1,CCL11,TLR3,IFNG,CXCR1,IL4R
humerofemoral hypoplasia	congenital hereditary and neonatal	RSPO2
huntington disease	nervous system	HTT
huntington disease like	nervous system	PRNP,JPH3
hurler scheie syndrome	nutritional and metabolic	IDUA
hyaline fibromatosis syndrome	congenital hereditary and neonatal	ANTXR2
hyaline membrane disease	respiratory tract	SFTPB,SFTPC
hydatidiform mole	neoplasms	NLRP7,KHDC3L,MEI1
hydranencephaly	nervous system	ARX,NDE1,CEP55
hydrocephalus	nervous system	CCDC88C,WDR81,MPDZ,CRPPA,L1CAM,CCND2,TRIM71,HYDIN
hydrocephalus syndrome	nervous system	L1CAM
hydrolethalus syndrome	congenital hereditary and neonatal	KIF7,HYLS1
hydrophthalmos	ophthalmological	MYOC,CYP1B1
hydroxyglutaric aciduria	nutritional and metabolic	SLC25A1,D2HGDH,L2HGDH,IDH2
hydroxykynureninuria	nutritional and metabolic	KYNU
hydroxymethylglutaric aciduria	nutritional and metabolic	HMGCL,HMGCS2
hydroxysteroid dehydrogenase deficiency	nutritional and metabolic	HSD3B2,HSD17B3
hyper ig syndrome	immune system	MVK,CD40,UNG,AICDA
hyper igm immunodeficiency	immune system	IKBKG
hyper igm immunodeficiency syndrome	immune system	CD40,CD40LG,UNG,AICDA
hyper immunoglobulin syndrome	immune system	DOCK8,CD40,STAT3,AICDA
hyperaldosteronism	endocrine system	CACNA1H,CACNA1D,CLCN2,CYP11B1,CYP11B2,KCNJ5
hyperalphalipoproteinemia	nutritional and metabolic	APOC3,CETP
hyperammonemia	nutritional and metabolic	CPS1,NAGS,CA5A
hyperandrogenism	endocrine system	CYP21A2
hyperbiliverdinemia	nutritional and metabolic	BLVRA
hypercalcemia	nutritional and metabolic	PTHLH,CASR,PTH,CYP24A1,SLC34A1,CALCA,SLC17A2
hypercalciuria	pathological conditions signs and symptoms	CLDN16
hypercalciuric hypercalcemia	endocrine system	CASR
hyperchlorhidrosis	skin and connective tissue	CA12
hypercholanemia	digestive system	BAAT,EPHX1,TJP2
hypercholesterolemia	nutritional and metabolic	LIPA,CYP7A1,APOA2,PCSK9,LDLRAP1,APOE,PPP1R17,EPHX2,ABCG5,LIPC,HMGCR,LPA,GHR,APOB,FH,LPL,ABCA1,CETP,LEP,LDLR,APOC3,MYBPC3,ABCG8
hyperchylomicronemia	nutritional and metabolic	APOA5
hyperckmia	nutritional and metabolic	CAV3
hypercoagulability syndrome	hemic and lymphatic	PIGM
hypereosinophilic syndrome	hemic and lymphatic	FIP1L1,PDGFRA
hyperexplexia	nervous system	GGTA1,SLC6A5,GPHN,GLRB,ATAD1,GLRA1
hyperferritinemia	nutritional and metabolic	FTL
hyperferritinemia cataract syndrome	congenital hereditary and neonatal	FTL
hyperglycemia	nutritional and metabolic	GCG,HNF1A,NFE2L2,LEP,IL6,INSR,CCL2,PRKCB,ADIPOQ,INS,NOS3,GCK,AGER
hyperglycinemia lactic acidosis	nutritional and metabolic	LIAS
hyperglycinuria	pathological conditions signs and symptoms	SLC36A2,SLC6A19,SLC6A20
hyperhomocysteinemia	nutritional and metabolic	CBS,MTHFR
hyperinsulinemic hypoglycemia	nutritional and metabolic	ABCC8,INSR,GLUD1,HADH,SLC16A1,KCNJ11,GCK
hyperinsulinism	endocrine system	GCG,LEP,TNF,INSR,CCL2,LEPR,HNF4A,GLUD1,MC4R,INS,GCK,IRS1
hyperinsulinism hyperammonemia syndrome	endocrine system	GLUD1
hyperkalemic periodic paralysis	nervous system	SCN4A
hyperlipidemia	nutritional and metabolic	LIPC,LDLR,PPARA,USF1,APOB,APOE,NOS3,CETP,LPL
hyperlipoproteinemia	nutritional and metabolic	LIPC,LDLR,PON1,APOC2,GPIHBP1,GHR,APOB,APOE,LIPI,APOA5,EPHX2,LPL,ABCA1,APOA2
hyperlysinemia	nutritional and metabolic	AASS
hypermanganesemia	urogenital	SLC39A14,SLC30A10
hypermethioninemia	nutritional and metabolic	AHCY,ADK,MAT1A,GNMT
hyperornithinemia	nutritional and metabolic	OAT
hyperostosis cranialis interna	musculoskeletal	SLC39A14
hyperostosis endosteal	musculoskeletal	LRP5
hyperoxaluria	nutritional and metabolic	CCL5,GRHPR,AGXT,HOGA1,SLC26A1
hyperparathyroidism	endocrine system	MEN1,CDC73,CASR,PTH,GCM2
hyperparathyroidism jaw tumor syndrome	neoplasms	CDC73
hyperphenylalaninaemia	nutritional and metabolic	PAH,QDPR,DNAJC12,PCBD1
hyperphenylalaninemia	nutritional and metabolic	QDPR,PTS,PAH,PCBD1,GCH1
hyperphosphatasemia	nutritional and metabolic	FGF23,GALNT3,PIGY,PTH,PIGV,PGAP3,PIGW,PGAP2,TNFRSF11B,PIGO,KL,SOST
hyperphosphatemic tumoral calcinosis	musculoskeletal	FGF23,GALNT3,KL
hyperpigmentation	skin and connective tissue	KITLG
hyperplastic vitreous	ophthalmological	ATOH7
hyperproinsulinemia	endocrine system	INS
hyperprolactinemia	endocrine system	PRLR,PRL,DRD2
hyperprolinemia	nutritional and metabolic	ALDH4A1,ALDH9A1,PRODH2,PRODH
hypersplenism	hemic and lymphatic	FAS
hypertelorism	congenital hereditary and neonatal	SPECC1L,IRX5
hypertension	cardiovascular	PTGIS,AGT,ADD1,CYP3A5,NR3C2,ECE1,ATP1B1,RGS5,NOS3,AGTR1,GNB3
hypertension diastolic	cardiovascular	KCNMB1
hyperthermia	pathological conditions signs and symptoms	RYR1,CACNA1S
hyperthyroidism	endocrine system	GSR,SOD1,TSHR,CAT,GPX1
hyperthyroxinemia dysalbuminemic	endocrine system	ALB
hyperthyroxinemia dystransthyretinemic	hemic and lymphatic	TTR
hypertrichosis	skin and connective tissue	SLC29A3
hypertriglyceridemia	nutritional and metabolic	LIPI,APOA5
hypertrophic obstructive cardiomyopathy	cardiovascular	TNNT2,MYBPC3,SCO2,MYH7
hypertrophic osteoarthropathy	musculoskeletal	HPGD,SLCO2A1
hypertryptophanemia	nutritional and metabolic	TDO2
hyperuricemia	pathological conditions signs and symptoms	SLC2A9,XDH,ABCG2,HPRT1
hyperuricemia pulmonary hypertension	cardiovascular	SARS2
hypoadiponectinemia	hemic and lymphatic	ADIPOQ
hypoalbuminemia	hemic and lymphatic	ALB
hypoaldosteronism	endocrine system	CYP11B2
hypoalphalipoproteinemia	nutritional and metabolic	ABCA1,APOA1
hypobetalipoproteinemia	nutritional and metabolic	APOB,ANGPTL3
hypocalcemia	nutritional and metabolic	CASR,GNA11
hypocalciuric hypercalcemia	endocrine system	CASR,GNA11,AP2S1
hypochondrogenesis	musculoskeletal	COL2A1
hypochondroplasia	musculoskeletal	FGFR3
hypodontia	musculoskeletal	PAX9,LTBP3,FGFR1,SUMO1,LRP6,AXIN2,WNT10B,EDA,EDARADD,TGFA,IRF6,WNT10A,MSX1
hypodysfibrinogenemia	hemic and lymphatic	FGG,FGA,FGB
hypoglycemia	nutritional and metabolic	SERAC1,IGF2,AKT2
hypogonadism	endocrine system	CYP17A1,POLD1,LEP,SLC29A3,FSHB,LEPR,NR0B1,CYP19A1,EIF2S3
hypogonadism hypogonadotropic	endocrine system	PROKR2,FGFR1,LHB,DUSP6,HS6ST1,SRA1,SCN5A,TAC3,AXL,SEMA3A,KISS1R,FGF8,WDR11,NDNF,FEZF1,CHD7,FGF17,FLRT3,ANOS1,GNRH1,IL17RD,PROK2,SPRY4,NSMF,TACR3,SEMA3E,FSHB,CCDC141,NR0B1,POLR3B,GNRHR,KISS1
hypohidrosis enamel hypoplasia	endocrine system	COG6
hypoinsulinemic hypoglycemia	nutritional and metabolic	AKT2
hypokalemia hypomagnesemia	nutritional and metabolic	SLC12A3
hypokalemic periodic paralysis	musculoskeletal	CACNA1S,SCN4A
hypomagnesemia	urogenital	CLDN16,CLDN19,FXYD2,TRPM6,EGF,CNNM2
hypomagnesemia seizure	urogenital	ATP1A1,CNNM2
hypomyelinating leukodystrophy	nervous system	TMEM63A,HSPD1,HIKESHI,POLR1C,TUBB4A,AIMP2,OSGEP,GJC2,FA2H,POLR3A,PYCR2,DEGS1,EPRS1,PLP1,FAM126A,RARS1,TMEM106B,AIMP1,VPS11,UFM1,POLR3B,EML2
hypomyelination	nervous system	DARS1,FAM126A
hypoparathyroidism	endocrine system	CASR,GCM2,PTH
hypoparathyroidism retardation dysmorphism syndrome	endocrine system	TBCE
hypophosphatasia	nutritional and metabolic	ALPL
hypophosphatemic rickets	musculoskeletal	FGF23,CLCN5,PCAT1,DMP1,PHEX,SLC34A3,ENPP1,VDR
hypopigmentation disorder	skin and connective tissue	EPG5
hypopigmentation immunodeficiency disease	immune system	RAB27A
hypopigmentation organomegaly	skin and connective tissue	CLCN7
hypoplasminogenemia	hemic and lymphatic	PLG
hypoplastic left heart syndrome	cardiovascular	SPAG9,SAP130,NKX2-5,GJA1
hypoprebetalipoproteinemia acanthocytosis	nutritional and metabolic	PANK2
hypoprothrombinemia	hemic and lymphatic	F2
hypospadias	urogenital	DGKK,HSD3B2,MAMLD1,AR
hypothalamic hypothyroidism	congenital hereditary and neonatal	TRH
hypothalamus hamartoma	nervous system	GLI3
hypothyroidism	endocrine system	TBL1X,NKX2-5,TSHR,IRS4,TSHB,THRA,PAX8,TRHR,FOXE1
hypotonia	congenital hereditary and neonatal	UNC80,TBCK,CCDC174,NALCN
hypotonia ataxia	congenital hereditary and neonatal	EBF3,CTBP1
hypotonia cystinuria syndrome	nutritional and metabolic	CAMKMT,SLC3A1,PREPL
hypotonia hyperventilation	respiratory tract	P4HTM
hypotonia hypoventilation	respiratory tract	P4HTM
hypotrichosis	skin and connective tissue	PTDSS1,DSG4,LSS,CDSN,EPS8L3,KRT74,GALNT3,HR,SNRPE,APCDD1,LIPH,LPAR6,RPL21,CDH3,KRT71
hypotrichosis lymphedema telangiectasia syndrome	congenital hereditary and neonatal	SOX18
hypotrichosis simplex	skin and connective tissue	APCDD1,LIPH,LPAR6
hypouricemia renal	urogenital	SLC2A9,SLC22A12
hypoxia ischemia brain	nervous system	HIF1A
hystrix like ichthyosis	skin and connective tissue	KIF22,GJB2
i blood	hemic and lymphatic	GCNT2
ichthyosis	skin and connective tissue	SDR9C7,ST14,LIPN,KRT10,PNPLA1,CERS3,ALOX12B,NIPAL4,SULT2B1,ALOXE3,CASP14,ABCA12,CYP4F22,TGM1,SGPL1,GJB2,ARSC2,STS,KRT9,KRT1,KRT16
ichthyosis leukocyte vacuoles	congenital hereditary and neonatal	CLDN1
ichthyosis prematurity syndrome	skin and connective tissue	ISYNA1,SLC27A4
ichthyosis sclerosing cholangitis syndrome	digestive system	CLDN1
ichthyosis vulgaris	skin and connective tissue	FLG
ichthyotic keratoderma spasticity	skin and connective tissue	ELOVL1
idiopathic dystonia	nervous system	THAP1,TOR1A
idiopathic hypercalciuria	nutritional and metabolic	ADCY10
idiopathic hypogonadotropic hypogonadism	endocrine system	TACR3,FGFR1,POLR3B,GNRHR,TAC3
idiopathic hypoparathyroidism	endocrine system	CASR
idiopathic nephrotic syndrome	hemic and lymphatic	NPHS2
idiopathic pulmonary fibrosis	respiratory tract	FAM13A,MUC5B,ATP11A,DSP,TERT,TERC,SFTPA1,SFTPC,STN1,RTEL1,PARN,SFTPA2,DPP9
idiopathic pulmonary hypertension	cardiovascular	SMAD9,BMPR2
iga glomerulonephritis	urogenital	ACE,CARD9,TNFSF13,AGT,TGFB1,VAV3
igg2 deficiency	immune system	IGHG2
il21r immunodeficiency	immune system	IL21R
image syndrome	congenital hereditary and neonatal	CDKN1C,CIB2
imerslund grasbeck syndrome	nutritional and metabolic	CUBN,AMN
iminoglycinuria	nutritional and metabolic	SLC36A2,SLC6A19,SLC6A20
immune dysfunction	immune system	STIM1,ORAI1
immune thrombocytopenic purpura	hemic and lymphatic	FCGR2C
immunodeficiency	immune system	GUCY2D,ARHGEF1,MAGT1,IL2RB,AK2,DOCK8,RAG1,MSN,CARD11,ZAP70,MRTFA,LIG4,RIPK1,GATA2,RASGRP1,IL7R,TAP1,MALT1,PRKDC,CORO1A,UNC119,NHEJ1,CD3E,UQCRFS1,RORC,DOCK2,CD70,LAMTOR2,IFNGR2,IKBKB,UNG,DCLRE1C,ISG15,IFNGR1,TRA,TRAC,CD3G,IRAK4,SUB1,CD40,CD247,BCL11B,ADA,LCK,FCGR3B,BACH2,NFE2L2,IRF7,RPAIN,JAK3,PTPRC,STAT1,PNP,IL12RB1,GINS1,CD40LG,CTPS1,IKBKG,TYK2,CYBB,RELB,IFNAR2,CD3D,MCM4,ISG20,CARMIL2,IRF9,IL21R…
immunodeficiency and megaloblastic anemia	immune system	MTHFD1
immunodeficiency polyendocrinopathy enteropathy	immune system	FOXP3
immunoglobulin a deficiency	immune system	TNFRSF13B,CLEC16A,AHI1,IFIH1
immunoskeletal dysplasia	congenital hereditary and neonatal	EXTL3
inappropriate antidiuresis nephrogenic syndrome	urogenital	AVPR2
inclusion body myopathy	musculoskeletal	HNRNPA1,HNRNPA2B1,MYH2,GNE,VCP
incontinentia pigmenti	skin and connective tissue	PTGIR,IKBKG
incontinentia pigmenti syndrome	congenital hereditary and neonatal	IKBKG
inflammatory bowel disease	digestive system	IRGM,IL6,IRF5,INAVA,TGFB1,NOD2,IL10RB,IL10RA,ABCB1,ATG16L1,IL23R
inflammatory myofibroblastic tumor	neoplasms	RANBP2,ALK
inflammatory skin and bowel disease	digestive system	ADAM17,EGFR
inosine triphosphatase deficiency	nutritional and metabolic	ITPA
insensitivity to pain	nervous system	SCN9A,NTRK1,SERPINE2
insomnia	nervous system	PRNP
insulin like growth factor	endocrine system	IGF1R,IGF1
insulin resistance	nutritional and metabolic	PPP1R3A,PPARG,INSR
insulinoma	neoplasms	MEN1
intellectual disability	nervous system	CIC,NAA15,RAC1,ASH1L,CAMK2A,NUS1,KMT5B,PHIP,KDM5B,CAMK2B,KCNQ5,RUSC2,CLTC,NEXMIF,CNKSR2,OGT
intellectual disorder	nervous system	IQSEC1,SLC45A1,CNOT2,ABCA2,PRMT9,ALKBH8,ZBTB11,ACTL6B,PAK1,DLG4,GNB5,FBXO11,TMEM94,OTUD6B,METTL5,CAMK2G,RSRC1,AP2M1,PHF21A,RORA,PPM1D,MED13,BCL11A,CCNK,TBR1,PUS7,CNOT3,BRPF1,TRIO,BCL11B,FBXL3,CDK8,TRMT1,WIPI2,DDX6,EIF3F
intellectual disorder and retinitis pigmentosa	congenital hereditary and neonatal	SCAPER
intermittent porphyria	nutritional and metabolic	HMBS
interstitial nephritis karyomegalic	urogenital	FAN1
intervertebral disc disorder	musculoskeletal	COL9A3,COL11A1,ASPN,THBS2,CILP
intestinal polyposis	digestive system	SMAD4,BMPR1A,STK11
intestinal pseudo obstruction	digestive system	CLMP,FLNA
intracranial meningioma	nervous system	PTEN,NF2
intrahepatic cholangiocarcinoma	neoplasms	FGFR2,KRAS,BAP1,EGFR,IDH1,TP53,IDH2
intrauterine growth retardation metaphyseal dysplasia	congenital hereditary and neonatal	CDKN1C,POLE
intrinsic factor deficiency	hemic and lymphatic	CBLIF,CFI
invasive ductal breast carcinoma	neoplasms	ERBB2
iodide peroxidase deficiency	hemic and lymphatic	TPO
irak4 deficiency	immune system	IRAK4
irido corneo trabecular dysgenesis	congenital hereditary and neonatal	PITX2,CYP1B1,FOXC1,FOXE3,PAX6
iridogoniodysgenesis	ophthalmological	PITX2,FOXC1
iris coloboma	ophthalmological	ACTB
iris hypoplasia	ophthalmological	FOXC1
iron deficiency anemia	hemic and lymphatic	TFRC,TMPRSS6
iron overload	hemic and lymphatic	FTH1,HAMP,SLC40A1,CP
iron refractory iron deficiency anemia	hemic and lymphatic	TMPRSS6,LPIN2
irritable bowel syndrome	digestive system	IL10
isaacs syndrome	nervous system	HINT1
islet cell adenomatosis	neoplasms	MAFA
islet cell hyperplasia	nutritional and metabolic	KCNJ11
isovaleric acidemia	nutritional and metabolic	IVD
ivic syndrome	musculoskeletal	SALL4
jaberi elahi syndrome	congenital hereditary and neonatal	GTPBP2
jackson weiss syndrome	musculoskeletal	FGFR2,FGFR1
jacobsen distal	hemic and lymphatic	FLI1
jadassohn nevus sebaceus	skin and connective tissue	KRAS,HRAS,NRAS
jakob creutzfeldt disease	nervous system	HLA-DQB1,PRNP
jalili syndrome	ophthalmological	CNNM4
jaundice idiopathic	nutritional and metabolic	ABCC2
jawad syndrome	congenital hereditary and neonatal	RBBP8,RIMS1
jejunal atresia	digestive system	CENPF
jensen syndrome	nervous system	TIMM8A
jervell lange nielsen syndrome	cardiovascular	KCNE1,KCNQ1
job syndrome	immune system	DOCK8,STAT3
johanson blizzard syndrome	congenital hereditary and neonatal	UBR1
john milton hagen blood	hemic and lymphatic	SEMA7A
joint laxity short stature	musculoskeletal	GZF1
joints and arteries calcification	congenital hereditary and neonatal	NT5E
joubert syndrome	nervous system	KIAA0586,CSPP1,AHI1,CEP104,OFD1,KATNIP,SERPIND1,ARMC9,TMEM138,PIBF1,CPLANE1,CEP41,ZNF423,NPHP1,PDE6D,CC2D2A,KIF7,B9D1,TCTN2,GLI3,CEP120,TTC21B,OAZ1,TMEM67,FAM149B1,SUFU,MKS1,TMEM237,TCTN3,INPP5E,TMEM216,TMEM231,RPGRIP1L,ARL13B,CEP290,B9D2,ARL3,TCTN1
juberg marsidi syndrome	congenital hereditary and neonatal	ATRX
kabuki syndrome	congenital hereditary and neonatal	KDM6A,KMT2D
kahrizi syndrome	congenital hereditary and neonatal	SRD5A3
kallikrein decreased urinary activity	urogenital	KLK1
kallmann syndrome	endocrine system	PROKR2,FGF8,TACR3,WDR11,FGFR1,ANOS1,CHD7,PROK2,SOX10,KISS1R
kanzaki disease	otorhinolaryngologic	NAGA
kaposi sarcoma	neoplasms	IL6
kaposiform hemangioendothelioma	neoplasms	GNA14
kappa light chain deficiency	immune system	IGKC
kartagener syndrome	congenital hereditary and neonatal	DNAI1,FOXJ1,ARMC4,DRC1,DNAAF3,DNAAF4,CCDC151
kaufman mckusick syndrome	congenital hereditary and neonatal	MKKS,MKS1,MOCOS
kell blood	hemic and lymphatic	KEL
keloid	skin and connective tissue	NEDD4
kenny caffey syndrome	musculoskeletal	TBCE,FAM111A
keppen lubinsky syndrome	congenital hereditary and neonatal	KCNJ6
keratitis	ophthalmological	TLR2,PAX6,GJB2
keratitis fugax	ophthalmological	NLRP3
keratoacanthoma	skin and connective tissue	TGFBR1
keratoconus	ophthalmological	VSX1,TUBA3D
keratoderma	skin and connective tissue	SMARCAD1
keratoderma palmoplantar	skin and connective tissue	SLURP1,KRT9,SERPINB7,KIF22,KRT16,GJB2,SPAG9,CTSC,KRT1,SMARCAD1,DSG1,GJA1,AAGAB,AQP5,RSPO1,KRT6C,KRT14,KRT10,GTF2H3
keratolytic winter erythema	skin and connective tissue	CTSB
keratosis	skin and connective tissue	TP53
keratosis follicularis	skin and connective tissue	ATP2A2
keratosis follicularis spinulosa decalvans	skin and connective tissue	MBTPS2
keratosis linearis	congenital hereditary and neonatal	POMP
keratosis palmoplantaris striata	skin and connective tissue	DSP,KRT9,KRT1,KRT16,DSG1
keratosis pilaris	skin and connective tissue	LRP1
keratosis seborrheic	skin and connective tissue	FGFR3,BRD4,PIK3CA,MMUT
keutel syndrome	congenital hereditary and neonatal	MGP
khan khan katsanis syndrome	congenital hereditary and neonatal	NCAPG2
ki 1+ anaplastic large cell lymphoma	neoplasms	STAT3,ALK
kindler's syndrome	skin and connective tissue	FERMT1
king denborough syndrome	nervous system	RYR1
kininogen deficiency	hemic and lymphatic	KNG1
kleefstra syndrome	urogenital	KMT2C,EHMT1
klippel feil syndrome	musculoskeletal	MYO18B,MEOX1,GDF6,CD200,GDF3
klippel trenaunay weber syndrome	cardiovascular	AGGF1
kniest dysplasia	musculoskeletal	COL2A1
knobloch syndrome	ophthalmological	COL18A1
knuckle pads leuconychia and sensorineural deafness	congenital hereditary and neonatal	GJB2
kohlschutter tonz syndrome	congenital hereditary and neonatal	ROGDI
koolen de vries syndrome	urogenital	KANSL1
kowarski syndrome	endocrine system	GH1
krabbe disease	nervous system	GALC,PSAP
kuru	nervous system	PRNP
l 2 hydroxyglutaric acidemia	nutritional and metabolic	L2HGDH
lacrimal and salivary glands aplasia	digestive system	FGF10
lacrimo auriculo dento digital syndrome	congenital hereditary and neonatal	FGFR3,FGF10,FGFR2
lactase deficiency	nutritional and metabolic	POMC,LCT
lactate dehydrogenase deficiency	nutritional and metabolic	LDHB,LDHA
lactic aciduria	nutritional and metabolic	LDHD
lacticacidemia	nutritional and metabolic	PDHX,PDX1
lafora disease	nervous system	EPM2A,NHLRC1
lamellar ichthyosis	skin and connective tissue	ABCA12
landau kleffner syndrome	nervous system	GRIN2A
landsteiner wiener phenotype	hemic and lymphatic	ICAM4
langer giedion syndrome	musculoskeletal	EXT1,TRPS1
langer mesomelic dysplasia	musculoskeletal	SHOX
large bowel crohn's disease	digestive system	TNF
large intestine adenocarcinoma	digestive system	FGFR3,BRAF,ATM,MLH1,KRAS,EGFR,TP53,APC,MAP2K4
laron syndrome	endocrine system	GHR,STAT5B
larsen syndrome	congenital hereditary and neonatal	SCT,FLNB
lateral meningocele syndrome	nervous system	NOTCH3
lateral sclerosis	nervous system	ALS2
lathosterolosis	nutritional and metabolic	SC5D,KCNH7
laurence moon syndrome	congenital hereditary and neonatal	PNPLA6
laurin sandrow syndrome	musculoskeletal	LSS,LMBR1
leber	ophthalmological	GUCY2D,KCNJ13,RD3,RPGRIP1,DHDDS,CRB1,LCA5,IMPDH1,GDF6,LRAT,USP45,RPE65,PRPH2,AIPL1,TUBB4B,TULP1,RPGR,PRPH,CEP290,NMNAT1,CRX,RDH12,IQCB1,SPATA7
leber's optic atrophy	ophthalmological	MT-ND4L,MT-CO3,MT-ND5,MT-ND4,MT-ND1,MT-ATP6,MT-ND2,MT-ND6,MT-CYB
lecithin acyltransferase deficiency	nutritional and metabolic	LCAT
left right axis malformation	congenital hereditary and neonatal	LEFTY2
left ventricular hypertrophy	cardiovascular	ACE,REN,MTOR,NPPA,AGT,EDN1
left ventricular non compaction	cardiovascular	ACTC1,MYH7,MYBPC3,PRDM16,TNNT2,LMNA,DTNA,MIB1,NCKIPSD,TPM1,LDB3
legg calve perthes disease	congenital hereditary and neonatal	COL2A1
legionellosis	respiratory tract	TLR5
legius syndrome	skin and connective tissue	SPRED1
leigh disease	congenital hereditary and neonatal	SURF1,NDUFS3,NDUFS1,MT-ND6,MT-ND5,NDUFA10,TACO1,ECHS1,NDUFAF2,NDUFA2,NDUFS8,MT-ATP6,PET100,LRPPRC,NDUFS4,NDUFA9,NDUFS7,BCS1L,COX10,COX15,IARS2,MT-ND3,NDUFAF6,SCO2,FOXRED1,NDUFA12,SDHA,SDHB,POLG
leiner disease	skin and connective tissue	C5
leiomyomatosis and renal cell cancer	neoplasms	FH
leishmaniasis	skin and connective tissue	IL10,IFNG,TNF
lennox gastaut syndrome	nervous system	MAPK10
lenz majewski hyperostosis syndrome	congenital hereditary and neonatal	PTDSS1
leopard syndrome	nutritional and metabolic	RAF1,BRAF,MAP2K1,PTPN11
leprechaunism syndrome	endocrine system	INSR
leptin deficiency	nutritional and metabolic	LEP
leptin receptor deficiency	nutritional and metabolic	LEPR
leri weill dyschondrosteosis	musculoskeletal	SHOX
lesch nyhan syndrome	nutritional and metabolic	HPRT1
lethal microcephaly	nervous system	SLC25A19
leucine sensitive hypoglycemia	nutritional and metabolic	ABCC8
leukemia	neoplasms	BRAF,WT1,ERG,IL2,KIT,NOTCH1,PTEN,KMT2A,ATM,FANCG,FANCF,LMO2,NRAS,CSF3R,STAT3,FANCD2,PTPN11,BLM,BRIP1,JAK2,GSTM1,MSH6,PRAME,TNFSF10,FANCE,CCND1,CDKN2A,FANCA,FANCC
leukemia lymphoblastic	neoplasms	PAX5,ABL1,ETV6,NQO1,BCR,TP53,TCF3,KMT2A,CRLF2,NBN,MTHFR,CEBPE,ARID5B,GNB1,IKZF1,FLT3,ABCB1,RUNX1,XRCC1,CDKN2A
leukemia lymphocytic	neoplasms	BCL2,ACOXL,BRAF,BMF,BCR,TP53,NOTCH1,SF3B1,ITGA4,FARP2,SYK,ATM,XPO1,IRF4,POT1,LEF1,PRKD2,P2RX7,PLCG2,MYC,IL6,BIRC3,IKZF1,CD5,SP140,IGHV3-21,BCL6,BTK,PIK3CA,CCND1,QPCT,CDKN2A
leukemia megakaryoblastic	neoplasms	MRTFA,MAL,GATA1
leukemia myelocytic	neoplasms	WT1,LPP,IRF2BP2,NTRK3,CREBBP,U2AF1,KMT2A,FANCG,CSF1R,GATA2,CTNNA1,PALB2,PICALM,PTPN11,FLT3,BRIP1,F3,TSC2,SBDS,FANCA,NUMA1,STAT5B,CEBPA,ZBTB16,SETBP1,NSD1,SH3GL1,NPM1,SF3B1,PML,NUP98,MYH11,RUNX1T1,JAK1,CSF3,CD33,SPI1,FANCE,SEPTIN9,CBFB,CHMP5,MLF1,KIT,HRAS,FANCB,RAD51,DNMT3A,FANCF,FANCD2,MYC,CBL,CD44,SVIL,BAALC,CHIC2,MLLT10,RUNX1,H1-2,HOXA9,FANCC,BCL2,GFI1,TET2,PTPRT,ETV6,ERG,KRAS,IDH1,PRKAR1A,TP53…
leukemia myelogenous	neoplasms	JAK2,SETBP1,CEBPA,ACSL6,IRF1
leukemia myeloid	neoplasms	BRAF,ERBB3,LPP,WT1,ETV6,PRTN3,ABL1,CEBPA,KRAS,SETBP1,BCR,SPINK5,KIT,SH3GL1,NPM1,ASXL1,KMT2A,DNMT3A,LAP3,NRAS,CSF3R,MECOM,GATA2,PICALM,RUNX1T1,NSD3,FLT3,CHIC2,JAK2,MLLT10,IFNA2,TERT,NUP214,SNAP91,RUNX1,CBFB
leukemia myelomonocytic	neoplasms	PTPN11,ASXL1,MYH11,RRAS,TET2,KMT2A,NF1,CBL,SETBP1,KRAS,NRAS,ARHGAP26,KDM6A,CSF2,CBFB
leukemia t cell lymphoblastic	neoplasms	NUP214,BAX
leukemia t cell lymphocytic	neoplasms	TAL2,TAL1,RAP1GDS1
leukemialymphoma b cell	neoplasms	BCL2
leukocyte adhesion deficiency	immune system	DLD,FERMT3,ITGB2,SLC35C1
leukodystrophy	nervous system	EIF2B4,EIF2B3,EIF2B5,LMNB1,ACER3,EIF2B1,EIF2B2
leukodystrophy demyelinating	nervous system	LMNB1
leukodystrophy metachromatic	nutritional and metabolic	ARSA
leukoencephalopathy	nervous system	SCP2,EIF2B4,EIF2B3,CLCN2,EIF2B5,RTRAF,DARS2,ACOT12,AARS2,EIF2AK2,EIF2B1,EIF2B2
leukoencephalopathy brain calcifications	nervous system	SNORD118
leukoencephalopathy cystic	congenital hereditary and neonatal	RNASET2
leukoencephalopathy megalencephalic	nervous system	HEPACAM,MLC1
leukoencephalopathy motor	congenital hereditary and neonatal	EIF2AK1
leukokeratosis mucosal	skin and connective tissue	KRT13,KRT4
leukonychia totalis	skin and connective tissue	PLCD1
leukopenia	hemic and lymphatic	TPMT,CSF3
leukotriene c4 synthase deficiency	nutritional and metabolic	LTC4S
lewy body disease	nervous system	SNCA,GBA,SNCB
leydig cell adenoma	neoplasms	LHCGR
leydig cell agenesis	endocrine system	LHCGR
lhermitte duclos syndrome	neoplasms	PTEN
li fraumeni syndrome	neoplasms	CDS1,TP53,MDM2,CHEK2
lichtenstein knorr syndrome	congenital hereditary and neonatal	SLC9A1
liddle syndrome	congenital hereditary and neonatal	SCNN1G,SCNN1A,SCNN1B
ligand defective apolipoprotein	nutritional and metabolic	APOB
ligneous conjunctivitis	ophthalmological	PLG
limb girdle muscular dystrophy dystroglycanopathy	musculoskeletal	GMPPB,POMGNT2,FKRP,CRPPA,DAG1,POMT1,FKTN,POMT2,POMGNT1,DPM3
limb mammary syndrome	musculoskeletal	TP63
limb pelvis hypoplasia aplasia syndrome	ophthalmological	WNT7A
linear skin defect	skin and connective tissue	HCCS,NDUFB11,COX7B
lip pit	musculoskeletal	IRF6
lipase deficiency	nutritional and metabolic	LMF1
lipid storage myopathy	congenital hereditary and neonatal	FLAD1
lipoblastoma	neoplasms	PLAG1
lipodystrophy	nutritional and metabolic	CAVIN1,POLD1,BSCL2,AGPAT2,ZMPSTE24,CAV1
lipodystrophy partial	nutritional and metabolic	LMNB2,LIPE,CIDEC,LMNA,ZMPSTE24,CAV1,PPARG,PLIN1
lipoid adrenal hyperplasia	endocrine system	STAR
lipoid proteinosis	nutritional and metabolic	ECM1
lipoma	neoplasms	MEN1,LPP,PTEN
lipomucopolysaccharidosis	nutritional and metabolic	NEU1
lipoprotein glomerulopathy	urogenital	APOE
lipoprotein lipase deficiency	nutritional and metabolic	LPL
liposarcoma	neoplasms	CDK4
liposarcoma myxoid	neoplasms	DDIT3,FUS
lipoyltransferase	nutritional and metabolic	LIPT1
lissencephaly	nervous system	PAFAH1B1,DCX,KATNB1,PAFAH1B1P1,LAMB1,CDK5,CEP85L,RELN,TUBA1A,ARX,TMTC3,MACF1,NDE1
lissencephaly syndrome norman roberts	nervous system	RELN
liver and muscle phosphorylase kinase deficiency	nutritional and metabolic	PHKB
liver carcinoma	neoplasms	SOCS3,ACE,NR1H4,MKI67,PTK2,SLC2A1,CDK4,MAT1A,HSPA5,THY1,AXIN1,SERPINA1,CYP1A1,AKR1B10,CXCL8,NEK2,ARID2,HTATIP2,CCNB1,ESR1,CRP,GSTM1,CD274,MIR122,SREBF1,SKP2,PIK3CA,PKM,EGR1,COPS5,RB1,CEBPA,AR,EZH2,GLUL,FBP1,ARID1A,AURKA,IGF2R,SFRP1,CDKN1B,IGF2,MMP9,TLR4,CYP1A2,TGFB1,FASN,MAGEA1,CD34,MMP2,NOTCH3,IRS1,A2M,HPSE,ARID1B,FOS,EPO,EGF,HGF,PTGS2,BIRC5,CDK1,SPRTN,EGFR,MECP2,CCND1,IGF1,NFE2L2,CYP2E1,CCNE1,T…
liver cirrhosis	digestive system	REN,ALAD,ATP7B,IL6,LGALS3BP,ALB,VEGFA,AGT,FLT1,IFNA1,TGFB1,SERPINA1,FBN1,MMP2,F2,NFE2L2,HGF
liver cirrhosis alcoholic	digestive system	PNPLA3
liver failure	digestive system	TRMU,ATP7B,AKR1D1,TNF
liver failure syndrome	digestive system	SCN7A,LARS1,RINT1,NBAS
liver neoplasm	neoplasms	MYC,NR1H4,ASNS,TNF,FHIT,TERT,PPARA,TNFSF10,IGF2,APC,GNMT,KRAS,STAT3,TP53,TGFA,CTNNB1,CDKN2A
loeys dietz syndrome	skin and connective tissue	TGFBR1,TGFB3,TGFB2,SMAD3,TGFBR2,COL3A1
long qt syndrome	cardiovascular	SNTA1,KCNJ2,RYR2,SCN4B,SCN5A,RMDN2,KCNE2,KCNE1,ALG10,CALM2,CALM1,KCNJ5,SEC61G,CALM3,CAV3,AKAP9,KCNQ1,ALG10B,KCNH2,ANK2,CACNA1C
loose anagen hair syndrome	skin and connective tissue	KRT75
low molecular weight proteinuria	urogenital	CLCN5
lowe syndrome	nutritional and metabolic	CLCN5,OCRL
lower urinary tract obstruction	pathological conditions signs and symptoms	BNC2
lucey driscoll syndrome	digestive system	UGT1A1
lulu phenotype	hemic and lymphatic	BCAM
lung adenocarcinoma	neoplasms	FGFR3,BRAF,ROS1,EPHA5,KRAS,STK11,TYMS,HRAS,SOS1,ERBB2,RAF1,ATM,AHR,BAP1,NRAS,TP63,ARAF,MYC,NEU1,KEAP1,TTF1,MAP2K1,EML4,APC,AKT1,PRKN,FGFR2,ALK,PIK3CA,EGFR,CLPTM1L,CTNNB1,ERCC1
lung cancer	neoplasms	CYP2A6,BRAF,PRKN,PPP2R1B,FASLG,MXRA5,ERBB2,MAP3K8,KRAS,SLC22A18,CASP8,EGFR,SPINK5,PIK3CA,ERCC6,IRF1,SULT1E1
lung carcinoid tumor	neoplasms	MEN1
lung carcinoma	neoplasms	PTEN,BRAF,PRKN,BRCA2,ERBB2,SLC22A18,PIK3CA,KRAS,EGFR,ERCC6,TP53,TP63,ERCC1
lung disease immunodeficiency	immune system	NSMCE3
lung injury	respiratory tract	ICAM1,VIP,PPARG,CXCL2
lung neoplasm	neoplasms	ACE,FGFR1,TP73,CDKN1A,CYP24A1,MAPK14,CYP2A6,MAPK1,RAF1,SERPINA1,IFNG,MIR31,RARB,CDH13,MAPK3,GSTT1,ESR1,CRP,NRG1,GSTM1,CD274,IL10,PIK3CA,IL24,CYP1B1,ERBB3,OGG1,TYMS,MIR146A,ERBB2,BRCA2,CDKN1B,TGFB1,CYP1A2,SLC22A18,BAP1,CHRNA3,RAD52,PPP2R1B,EGFR,CHRNB4,CCND1,STK11,CYP2E1,SOX9,BRAF,FEN1,TNF,XPC,IL1B,PTEN,HRAS,FHIT,SOX2,MMP1,MPO,CAV1,GSTP1,TP63,MYC,IL6,MCL1,AKT1,PRKN,MIR155,PCNA,EPHX1,ERCC1,FOXM1,KRA…
lung small cell carcinoma	neoplasms	PTEN,ASCL1,MYCL,INSM1,SOX2,RB1,EGFR,SMARCA4,KIT,TP53
lung squamous cell carcinoma	neoplasms	FGFR1,FGFR2,KRAS,EPHA2,EGFR,DDR2
lupus erythematosus discoid	skin and connective tissue	CYBB
lupus nephritis	urogenital	FCGR3B
luteinizing hormone resistance	endocrine system	LHCGR
lutropin deficiency	endocrine system	LHB
lymphangioleiomyomatosis	respiratory tract	TSC1,TSC2
lymphatic malformation	hemic and lymphatic	VEGFC,PIEZO1,CALCRL,EPHB4,FLT4,GJC2
lymphedema	hemic and lymphatic	VEGFC,PIEZO1,MIB1,PKD2L1,GATA2,FLT4,GJC2
lymphedema microcephaly and chorioretinopathy syndrome	congenital hereditary and neonatal	KIF11
lymphoblastic leukemia lymphoma	neoplasms	BCL2,TAL2,PAX5,ETV6,ABL1,ERG,BCR,TP53,NOTCH1,TLX1,HLF,TCF3,KMT2A,STIL,CRLF2,LMO2,FBXW7,LIG4,NBN,TLX3,IL7R,MTHFR,GATA3,RPL10,MYC,ARID5B,BAX,GNB1,CNOT3,TAL1,IKZF1,FLT3,ABCB1,SH2B3,BCL11B,JAK2,LMO1,NUP214,RUNX1,PHF6,RPL5,MYB,CDKN2A,BCL10
lymphoid leukemia	neoplasms	TAL2,NUP214,KMT2A,BAX,GNB1,BCR,TAL1,NBN,FLT3
lymphoma	neoplasms	MAD1L1
lymphoma b cell non hodgkin	neoplasms	ATM,SLC33A1
lymphoma follicular	neoplasms	BCL2,BCL6,HLA-DRB1,IGH,EZH2,BCL10
lymphoma large cell	neoplasms	BCL2
lymphoma lymphocytic	neoplasms	ATM,CCND1
lymphoma malt	neoplasms	BCL10
lymphoma mantle cell	neoplasms	ATM,SLC33A1
lymphoma non hodgkin	neoplasms	BCL2,PRF1,BRAF,BCL6,RAD54L,RAD54B,CSF3,FAS,CASP10,MTHFR
lymphoma t cell	neoplasms	TP53,CTLA4,CD28,STAT3
lymphopenia	hemic and lymphatic	IL7,SGPL1
lymphoproliferative disorder	immune system	SH2D1A,XIAP,IL17A
lymphoproliferative syndrome	hemic and lymphatic	SH2D1A,CD27,CD70,SLC22A3,XIAP,ITK
lynch syndrome	neoplasms	MSH6,MSH2,MLH1,PMS2,EPCAM,PMS1,APC
lysinuric protein intolerance	nutritional and metabolic	SLC7A7
lysyl hydroxylase	congenital hereditary and neonatal	PLOD3
machado joseph disease	nervous system	ATXN3
macinnes syndrome	congenital hereditary and neonatal	RPS23
macrocephaly	congenital hereditary and neonatal	KIF7,PTEN,TWIST1,BRWD3,NFIB,CHD8,FGFR2,CCND2,ZIC1,TBC1D7,CHD3,ERF
macrocephaly alopecia	congenital hereditary and neonatal	MARCKS,RIN2
macrocephaly macrosomia	nervous system	RNF135
macrocephalyautism syndrome	congenital hereditary and neonatal	PTEN
macrocephalymegalencephaly syndrome	nervous system	TBC1D7
macrocytic anemia refractory	hemic and lymphatic	RPS14
macrodactyly	congenital hereditary and neonatal	PIK3CA,BRD4,MMUT
macroglobulinemia	neoplasms	MYD88
macrophthalmia colobomatous	ophthalmological	CRIM1
macroprolactinoma	neoplasms	PRL
macrostomia	stomatognathic	ACTG1
macrothrombocytopenia	hemic and lymphatic	SLC35A1,ACTN1,TUBB1
macrothrombocytopenia and granulocyte inclusions	nervous system	MYH9
macular coloboma	ophthalmological	NMNAT1
macular degeneration	ophthalmological	C2,HMCN1,SLC16A8,VEGFA,ABCA4,ERCC6,TIMP3,RAX2,CNGB3,CX3CR1,CST3,ARMS2,APOE,FGD6,RLBP1,CFHR4,CFHR1,C9,CFHR2,CFI,CFB,HTRA1,RPGR,C3,CFHR3,FBN2,FBLN5,CFH
macular dystrophy	ophthalmological	IMPG2,CHST6,PRPH2,PRPH,PROM1,RP1L1,MAPKAPK3,BEST1,IMPG1,CTNNA1,DHDDS,MFSD8
macular retinal edema	ophthalmological	VEGFA
maffucci syndrome	neoplasms	IDH1,IDH2
majeed syndrome	immune system	LPIN2
majewski syndrome	musculoskeletal	IFT172,TRAF3IP1,TTC21B,NEK1,DYNC2H1
malan overgrowth syndrome	stomatognathic	NFIX
male breast carcinoma	neoplasms	AR
male infertility	urogenital	AURKC
male precocious puberty	endocrine system	LHCGR
malonic aciduria	nutritional and metabolic	MLYCD
malonic and methylmalonic aciduria	nutritional and metabolic	ACSF3
malonyl coa decarboxylase deficiency	nutritional and metabolic	MLYCD,MUC1
mammary syndrome	musculoskeletal	TBX3
mandibular hypoplasia deafness	congenital hereditary and neonatal	POLD1
mandibuloacral dysplasia	congenital hereditary and neonatal	LMNA,ZMPSTE24
mandibulofacial dysostosis	musculoskeletal	POLR1C,TCOF1,EFTUD2,EDNRA,LMNA
manic disorder	nervous system	S100B,HTR2A
manitoba oculotrichoanal syndrome	congenital hereditary and neonatal	FREM1
mannose binding protein deficiency	nutritional and metabolic	MBL2
mannosidosis beta	nutritional and metabolic	MANBA
maple syrup urine disease	nutritional and metabolic	DLD,DBT,PPM1K,BCKDHA,BCKDHB,BCAT2,SNORA73A
marden walker syndrome	congenital hereditary and neonatal	PIEZO2,ZEB2,SCARF2
marfan lipodystrophy syndrome	congenital hereditary and neonatal	FBN1
marfan syndrome	skin and connective tissue	LTBP2,FBN1,TGFBR2
marie unna hypotrichosis	skin and connective tissue	HR
marinesco sjogren syndrome	congenital hereditary and neonatal	SIL1
marshall smith syndrome	musculoskeletal	NFIX
marshall syndrome	congenital hereditary and neonatal	COL11A1
marsili syndrome	skin and connective tissue	ZFHX2
martsolf syndrome	congenital hereditary and neonatal	RAB3GAP1,RAB3GAP2,PIK3R4
masa syndrome	congenital hereditary and neonatal	L1CAM
masp2 deficiency	immune system	MASP2
mass syndrome	skin and connective tissue	FBN1
mast syndrome	nervous system	SPG21
mastocytosis	immune system	KIT
mcardle disease	nutritional and metabolic	PYGM
mccune albright syndrome	congenital hereditary and neonatal	GNAS
mcleod syndrome	hemic and lymphatic	XK
measles	congenital hereditary and neonatal	CD46
meckel syndrome	congenital hereditary and neonatal	TMEM231,TCTN2,B9D1,RPGRIP1L,CEP290,B9D2,MKS1,TMEM67,NPHP3,TMEM107,NXPH3,CC2D2A,TMEM216,KIF14
meconium ileus	digestive system	GUCY2C
mediterranean fever	immune system	MEFV
medullary cystic renal disease	urogenital	MUC1,UMOD
medullary thyroid carcinoma	neoplasms	RET,NTRK1
medulloblastoma	neoplasms	PIK3CG,MYC,ATOH1,MYCN,BRCA2,ATM,APC,SUFU,PALB2,PMS2,STAT3,NBN,PTCH1,PTCH2,SMO,CTNNB1,OTX2
mega corpus callosum syndrome	nervous system	MAST1
megabladder	digestive system	MYOCD
megaconial	digestive system	CHKB
megakaryocytic leukemias	neoplasms	JAK3,GATA1
megalanecephaly polymicrogyria polydactyly hydrocephalus syndrome	congenital hereditary and neonatal	PIK3R2,CCND2,AKT3
megalencephaly cutis marmorata telangiectatica	congenital hereditary and neonatal	PIK3CA
megaloblastic anemia	nutritional and metabolic	CUBN,AMN,DHFR
megalocornea	ophthalmological	CHRDL1
mehmo syndrome	congenital hereditary and neonatal	EIF2S3
meier gorlin syndrome	congenital hereditary and neonatal	MCM5,ORC1,ORC4,GMNN,ORC6,CDT1,CDC6,CDC45
melanocytic nevus	neoplasms	NRAS,BRAF
melanocytic nevus syndrome	congenital hereditary and neonatal	NRAS
melanoma	neoplasms	CDK4,MAP2K2,RAF1,MLANA,IFNG,RET,PRAME,PIK3CA,CDK2,XPA,MELTF,BRCA2,TYRP1,ATM,TLR4,BAP1,MAGEA1,MDM2,ERCC5,DDB2,HPSE,PARP1,IFNB1,PTGS2,TYR,POMC,SLC45A2,CCND1,STK11,BRAF,TNF,XPC,KIT,TRRAP,ERCC4,PTEN,PDGFRA,HRAS,IFNA1,CASP8,GNAQ,CTLA4,ERBB4,FTO,MITF,MX2,GNA11,VEGFC,S100A4,AKT1,FLT1,AKT3,NF1,RAC1,IL2,TP53,PDCD1,POT1,NRAS,E2F1,CSF2,PPP6C,ERCC2,MAP2K1,PPARG,ERCC3,SDHD,IFNA2,MET,MC1R,TERT,LGALS3,MTAP,ABCB…
melanoma astrocytoma syndrome	neoplasms	CDKN2A
melanoma pancrease cancer syndrome	neoplasms	CDKN2A
melanosis neurocutaneous	neoplasms	NRAS
melas syndrome	congenital hereditary and neonatal	PTGS2,MT-CO3,MT-TF,MT-TW,MT-TC,MT-TK,MT-ND5,MT-TQ,MT-TS2,PTGS1,MT-TL1,MT-TS1,MT-TH,MT-ND4,MT-ND1,MT-TV,MT-ND6
meleda disease	skin and connective tissue	SLURP1
melioidosis	immune system	TLR5
melnick needles syndrome	stomatognathic	GYPB,FLNA
melorheostosis	musculoskeletal	LEMD3
membranes preterm premature rupture	urogenital	SERPINH1
membranous glomerulonephritis	urogenital	C3,HLA-DQA1
memory disorder	nervous system	MAPT,IGF2
meningioma	neoplasms	MN1,PGR,AKT1,PTEN,PDGFB,MLLT10,SMARCB1,SUFU,BAP1,SMARCE1,NF2,WRN
meningitis	nervous system	C8B,C8A
meningomyelocele	nervous system	MTHFR
menke hennekam syndrome	congenital hereditary and neonatal	CREBBP,EP300
menkes disease	congenital hereditary and neonatal	MVK,ATP7A
menkes kinky hair syndrome	congenital hereditary and neonatal	ATP7A
mental depression	nervous system	TAC1,IDO1,TNF,VEGFA,HTR2A,TPH1,SLC6A4,AR,IL1B,PPP1R1B,BDNF,CREB1,DRD2,KCNK2,TPH2,CYP2D6,CHRM2,GSK3B,OPRK1,NR3C2,ARTN,S100B,DBH,P2RX7,NPY,NTRK2,IFNG,DRD1,MTHFR,HDAC5,OXTR,GAD1,DISC1,NR3C1,IL6,CRHR1,FKBP5,ADRA2A,CRHR2,TH,COMT,ABCB1,CNR1,CRHBP,MAOA,GRIN2B,PDE4D,ESR1,PTGS2,CRH,GAL,HTR1A,LEP,HTR2C,POMC,IL6R,SLC6A3,NGF,SLC6A2,S100A10,HCRT,IGF1,DRD4
mental retardation	nervous system	PIGG,GPT2,MBOAT7,EDC3,CIC,KAT6A,PURA,FBXO31,PPP2R5D,LINS1,MED23,NDST1,CDH15,DYRK1A,ANK3,SLC26A7,GRIN2B,SOX11,CERT1,TRIP12,RUSC2,TAF2,ZMYND11,LMAN2L,TLK2,SET,SETBP1,METTL23,SLC6A17,FTSJ1,LINGO1,ARID1A,CRADD,TBL1XR1,ADAT3,ARID1B,EEF1A2,PAK3,MEF2C,CAMK2B,TRIO,MYT1L,PACS1,ZBTB18,CHAMP1,NUS1,KMT5B,SOX3,EPB41L1,NMBR,TTI2,PUS3,CLCN4,TSPAN7,MAN1B1,CACNG2,KIRREL3,CC2D1A,PGAP1,SMARCA4,ST3GAL2,FOXP1,IL1RAPL…
mental retardation	nervous system	SHROOM4,CUL4B,BRWD3,IQSEC2,MED12,USP27X,CLCN4,FGD1,TSPAN7,TAF10,NLGN4X,UBE2A,ACSL4,AP1S2,KDM5C,CNKSR2,FTSJ1,DDX3X,PQBP1,SLC9A6,KIF4A,FTSJ3,IL1RAPL1,USP9X,HCFC1,SMS,RBMX,THOC2,TAF1,RLIM,FRMPD4,OPHN1,ATP6AP2,RAB39B,KLHL15,RPS6KA3,GRIA3,HUWE1,RPL10,ZNF711,RAB40AL,UPF3B,PAK3,AFF2,GDI1,ATRX,MID2,SYP,ARX,DLG3,FRAXE,ZNF674,OGT,ZDHHC9,HNRNPH2,NEXMIF,NONO,MECP2,SOX3,CLIC2,PHF8,ZNF41
mental retardation and microcephaly	nervous system	CASK
mental retardation anterior maxillary protrusion	congenital hereditary and neonatal	SOBP
mental retardation aphasia	nervous system	L1CAM
mental retardation enteropathy	congenital hereditary and neonatal	AP1S1
mental retardation epileptic seizure	nervous system	EIF2S3
mental retardation short stature	congenital hereditary and neonatal	FBXL3
mental retardation stereotypic movements	congenital hereditary and neonatal	MEF2C
mental retardation syndrome	nervous system	MECP2,PHF8,ZNF22
mental retardation syndromic	nervous system	KDM5C,UPF3B
mental retardation truncal obesity	congenital hereditary and neonatal	INPP5E
merrf syndrome	congenital hereditary and neonatal	MT-ND5,MT-TF,MT-TK,MT-TL1,MT-TI,TRNP1,MT-TP
mesangiocapillary glomerulonephritis	urogenital	DGKE
mesomelia	musculoskeletal	LBR
mesothelioma	neoplasms	CALB2,WT1,MCAM,CDKN2A,BAP1,EGFR,MSLN,TP53,NF2,BCL10
metabolic syndrome	nutritional and metabolic	CRP,LEP,IL6,HTR2C,PON1,SIRT1,CCL2,SHBG,RETN,ADIPOQ,IL18,NOS3,MTTP
metachondromatosis	musculoskeletal	PTPN11
metachromatic leukodystrophy	nervous system	ARSA,PSAP
metaphyseal anadysplasia	musculoskeletal	MMP13,MMP9
metaphyseal chondrodysplasia	musculoskeletal	PTH1R,COL10A1,CWC27,MMP13,RMRP
metaphyseal dysplasia	musculoskeletal	RUNX2,RMRP,SFRP4,MMP13
metatropic dysplasia	musculoskeletal	TRPV4
methemoglobinemia	hemic and lymphatic	CYB5A,HBA1,CYB5R3
methionine adenosyltransferase deficiency	nutritional and metabolic	MAT1A
methmoglobinemia beta	hemic and lymphatic	HBB
methylcobalamin deficiency	nutritional and metabolic	MTR
methylglutaconic aciduria	nutritional and metabolic	SERAC1,AUH,TAZ,TIMM50,DNAJC19,OPA3,HTRA2,CLPB
methylmalonate semialdehyde dehydrogenase deficiency	nutritional and metabolic	ALDH6A1
methylmalonic acidemia	nutritional and metabolic	ABCD4,MMADHC,MMUT,MMACHC,CD320,PRDX1
methylmalonic aciduria	nutritional and metabolic	MMADHC,MMAA,MMAB,MMUT,MMACHC,ACSF3
methylmalonic aciduria and homocystinuria	nutritional and metabolic	ABCD4,MMADHC,LMBRD1,MMACHC,PRDX1
metopic synostosis	musculoskeletal	SMAD6,FREM1,WDR35
mevalonic aciduria	nutritional and metabolic	MVK
mhc class ii deficiency complementation	immune system	RFXANK
microcephalic osteodysplastic primordial dwarfism	congenital hereditary and neonatal	PCNT,RNU4ATAC
microcephaly	nervous system	ASPM,MSMO1,PHC1,TCF4,WDR62,CENPJ,TSEN34,TUBGCP4,GPT2,SLC2A1,CEP152,MCPH1,PUS3,ORC1,DYNC1I2,PCNT,PLK4,ERCC6,DONSON,WDFY3,TRRAP,COPB2,KIF2A,PQBP1,SLC9A6,SLC25A19,NUP37,TSEN54,MIR17HG,KNL1,CASK,KIF5C,DNM1L,ZC4H2,STIL,NCAPH,LIG4,ZNF335,FOXG1,ANKLE2,NSD2,NCAPD3,CEP63,KIFBP,IARS1,DYRK1A,UFC1,SIN3A,CENPE,FARSB,PNKP,PUS7,ZNHIT3,CDK5RAP2,EIF2S3,SASS6,RBBP8,CEP135,NCAPD2,CIT,KIF14,STAG2,NUP214,MFSD2A,UFM1,…
microcephaly and chorioretinopathy	congenital hereditary and neonatal	TUBGCP4,TUBGCP6,PLK4
microcephaly capillary malformation syndrome	congenital hereditary and neonatal	STAMBP
microcephaly cataract	ophthalmological	KCNA4
microcephaly digital anomaly syndrome	congenital hereditary and neonatal	RBBP8
microcephaly facial dysmorphism	nervous system	CTU2
microcephaly growth deficiency	nervous system	WDR4
microcephaly micromelia syndrome	nervous system	DONSON
microcephaly postnatal	congenital hereditary and neonatal	MED17
microcephaly seizure	nervous system	PCDH12,PNKP
microcephaly short stature	nervous system	RTTN,PPP1R15B,TRMT10A,DONSON,XRCC4
microcornea myopic chorioretinal atrophy	ophthalmological	ADAMTS18
micrognathism	musculoskeletal	POLR1A,PQBP1
microhydranencephaly	congenital hereditary and neonatal	NDE1
microlissencephaly	nervous system	KATNB1
microphthalmia	ophthalmological	ALDH1A3,TENM3,BMP4,RBP4,DGCR2,STRA6,GDF6,RAX,SMOC1,PRSS56,VSX2,ABCB6,SHH,MFRP,GDF3
microphthalmia syndrome	ophthalmological	BMP4,RTN3,RARB,HCCS,SOX2,STRA6,BCOR,HMGB3,NDUFB11,VAX1,COX7B,NAA10,OTX2,SMCHD1
microphthalmos	ophthalmological	STRA6,HMX1,PRSS56,TMEM98,PITX3,ERCC6,MFRP
microspherophakia	ophthalmological	LTBP2
microtia	otorhinolaryngologic	HOXA2
microvillus inclusion disease	digestive system	STX3,MYO5B
migraine	nervous system	KCNK18
miller dieker syndrome	nervous system	PAFAH1B1,MNT,YWHAE,HIC1
miller syndrome	musculoskeletal	DHODH
milroy disease	hemic and lymphatic	FLT4,CELSR1
minicore myopathy	musculoskeletal	RYR1
mirage syndrome	congenital hereditary and neonatal	SAMD9
mirror movements	nervous system	RAD51,NTN1,DNAL4,DCC
mitochondrial bilateral striatal necrosis	congenital hereditary and neonatal	MT-ATP6
mitochondrial cardiomyopathy	cardiovascular	QRSL1
mitochondrial complex deficiency	congenital hereditary and neonatal	COX8A,TMEM126B,NDUFV2,NDUFB3,NDUFAF3,COA8,NDUFS3,NDUFS1,MT-CO2,NDUFA11,NDUFB9,NDUFAF5,NDUFA1,NDUFV1,ATP5F1D,TACO1,NDUFAF2,SDHAF1,MT-CO1,NDUFS8,PET100,NDUFAF1,MT-ND2,NDUFS4,NDUFS7,NUBPL,COX10,NDUFS2,NDUFB11,ACAD9,SDHD,NDUFAF4,MT-TN,TIMMDC1,TTC19,NDUFS6,COX6B1,SCO1,FOXRED1,MT-TS1,NDUFA6,COX20,COX14,SDHA
mitochondrial complex deficiency mitochondrial	congenital hereditary and neonatal	MT-ATP6,MT-ATP8,MT-ND3
mitochondrial complex deficiency nuclear	congenital hereditary and neonatal	TMEM70,CLPSL2,TMEM126B,NDUFV2,ATP5MD,NDUFB3,NDUFAF3,UQCC3,ATPAF2,NDUFS1,NDUFS3,NDUFA11,UQCC2,CYC1,NDUFB9,NDUFAF5,NDUFA10,NDUFV1,NDUFA1,ATP5F1D,NDUFAF8,NDUFAF2,NDUFA2,NDUFS8,NDUFB8,NDUFAF1,NDUFS4,UQCRB,NDUFA9,MTFMT,NDUFS7,UQCRC2,ATP5F1E,NUBPL,BCS1L,NDUFS2,NDUFB11,ACAD9,ATP5F1A,NDUFA13,TIMMDC1,TTC19,NDUFAF6,NDUFS6,UQCRQ,NDUFA6,FOXRED1,NDUFA12,LYRM7,UQCRFS1,NDUFAF4
mitochondrial disease	nutritional and metabolic	MT-TT,MT-TQ,MT-TL2,MT-TH,MT-ND1,MT-ND6,MT-TF,MT-ND5,MT-TK,MT-TY,MT-TS2,MT-ND4,MT-TR,MT-TM,MT-TC,MT-TW,MT-TA,MT-TL1,HSD17B10,MT-TD,MT-TS1,MT-TV
mitochondrial dna associated leigh syndrome and narp	congenital hereditary and neonatal	MT-CO3,MT-ND3,MT-TW,MT-ND5,MT-TK,MT-TL1,MT-TL2,MT-TI,MT-TV,MT-ND4,MT-ND1,MT-ATP6,MT-ND2,MT-ND6
mitochondrial dna depletion syndrome	musculoskeletal	TWNK,RRM2B,SLC25A4,DGUOK,TK2,FBXL5,TRAPPC9,MPV17,SUCLA2,POLG,MGME1,MRM2,TYMP,FBXL4,TFAM,POLG2,SUCLG1,SLC25A21,OPA1
mitochondrial encephalomyopathies	nervous system	MT-ND5,MT-TL1,MT-ND4,MT-ND1,MT-ND6
mitochondrial myopathy	musculoskeletal	CHCHD10,PNPLA8,MT-TT,MSTO1,GFER,KMT2D,MT-TE
mitochondrial myopathy and sideroblastic anemia	nutritional and metabolic	YARS2,PUS1
mitochondrial myopathy episodic	musculoskeletal	FDX2
mitochondrial myopathy lactic acidosis deafness syndrome	congenital hereditary and neonatal	PNPLA8
mitochondrial neurogastrointestinal encephalopathy syndrome	congenital hereditary and neonatal	TYMP
mitochondrial phosphate carrier deficiency	nutritional and metabolic	SLC25A3
mitochondrial pyruvate carrier deficiency	nutritional and metabolic	MPC1
mitochondrial trifunctional protein deficiency	nutritional and metabolic	HADHB,HADHA
mitral valve prolapse	cardiovascular	DCHS1,CDH19
mitral valve prolapse syndrome	cardiovascular	LMCD1,LTBP3
miyoshi myopathy	musculoskeletal	DYSF
mobius syndrome	stomatognathic	PLXND1
mody	endocrine system	HNF1A,PDX1,HNF4A,SH2B3,GCK
mohr tranebjaerg syndrome	congenital hereditary and neonatal	TIMM8A,ACTB
mole melanoma syndrome	neoplasms	CDKN2A
molybdenum cofactor deficiency	nutritional and metabolic	GPHN,MOCS1,MOCS2
monilethrix	skin and connective tissue	KRT81,SCN5A,KRT86,KRT83
monocytic leukemia	neoplasms	FANCB,KMT2A,DNMT3A,CEBPA
monogenic diabetes	nutritional and metabolic	HNF1A,HNF4A,LMNA,INS,GCK
morm syndrome	congenital hereditary and neonatal	INPP5E
mosaic variegated aneuploidy syndrome	congenital hereditary and neonatal	TRIP13,CEP57,EI24,BUB1B
motor and sensory neuropathy	nervous system	MFN2,TFG,PDXK,SLC25A46,MPZ,TRPV4,HK1,GJB1,PMP22
motor neuron disease	nervous system	SOD1
mouth squamous cell carcinoma	neoplasms	PTEN
mowat wilson syndrome	congenital hereditary and neonatal	GEMIN2,ZEB2
moyamoya disease	nervous system	RNF213,GUCY1A1,ACTA2
muckle wells syndrome	congenital hereditary and neonatal	NLRP3,ZEB2
mucocutaneous lymph node syndrome	congenital hereditary and neonatal	FCGR2A,ITPKC,BLK
mucoepidermoid salivary gland carcinoma	neoplasms	MAML2,CRTC1
mucolipidosis	nutritional and metabolic	MCOLN1,GNPTAB,NEU1
mucolipidosis iii complementation	skin and connective tissue	GNPTAB,GNPTG
mucolipidosis iii gamma	nutritional and metabolic	GNPTG
mucopolysaccharidosis	nutritional and metabolic	HGSNAT,IDS,NAGLU,GALNS,GLB1,GUSB,IDUA,ARSB,HYAL1,SGSH,GNS
mucopolysaccharidosis plus syndrome	nutritional and metabolic	VPS33A
mucosal melanoma	neoplasms	KIT
muellerian duct syndrome	congenital hereditary and neonatal	AMHR2,MIF,AMH
muenke syndrome	musculoskeletal	FGFR3
muir torre syndrome	neoplasms	MLH1,MSH2,MSH6
mulibrey nanism syndrome	musculoskeletal	TRIM37
multicentric carpotarsal osteolysis syndrome	musculoskeletal	MAFB
multicystic renal dysplasia bilateral	urogenital	TBX18
mungan syndrome	congenital hereditary and neonatal	RAD21
muscle central core disease	musculoskeletal	RYR1
muscle eye brain disease	congenital hereditary and neonatal	B3GALNT2,GMPPB,FKRP,POMT1,FKTN,POMT2,POMGNT1,LARGE1
muscle glycogenosis	musculoskeletal	PHKA1
muscle hypertrophy	musculoskeletal	MSTN
muscular atrophy	nervous system	IGHMBP2,DYNC1H1,VAPB,TRIP4,SMN1,GUSBP14,TRPV4,ASAH1,ASCC1,SMN2
muscular dystrophy	musculoskeletal	SGCG,TTN,FKRP,SGCA,POPDC3,ZMPSTE24,SGCD,PABPN1,LIMS2,TOR1AIP1,TRAPPC11,LAMA2,TRIM32,BVES,CAPN3,DYSF,LTBP4,DUX4,ITGA7,TGFB1,EMD,LARGE1,DMD,PLEC,DNMT3B,SYNE1,SPHKAP,SCG3,TMEM43,MYH7,POMT1,TRIP4,FRG1,SMCHD1,FKTN,COL6A1,CHKB,SELENON,TCAP,CAV3,TNPO3,HNRNPDL,INPP5K,SYNE2,LMNA,SGCB,ANO5,POGLUT1,DNAJB6,FHL1
muscular dystrophy dystroglycanopathy	musculoskeletal	B3GALNT2,B4GAT1,GMPPB,POMGNT2,FKRP,POMK,CRPPA,DAG1,RXYLT1,POMT1,FKTN,POMT2,GCNT2,POMGNT1,LARGE1
myasthenia	musculoskeletal	DOK7,CHAT,GFPT1,CFB
myasthenic syndrome	musculoskeletal	SNAP25,CHRNE,SLC18A3,AGRN,SLC25A1,ALG14,COL13A1,VAMP1,RAPSN,MYO9A,CHRNA1,GMPPB,COLQ,SCN4A,CHRNB1,ALG2,LRP4,SLC5A7,CHRND,PREPL,DPAGT1,GFPT1,CHAT,MUSK,DOK7,SYT2
mycobacteriosis	immune system	IKBKG,CYBB
myelocerebellar disorder	nervous system	SAMD9L
myelodysplasia	musculoskeletal	MECOM,GATA2
myelodysplastic syndrome	neoplasms	PAFAH1B1,SF3B1,U2AF1,TET2,ASXL1,SETBP1,ACSL6,MECOM,GATA2,RPS14
myelodysplastic syndrome preleukemic	musculoskeletal	IRF1
myelofibrosis	neoplasms	JAK2,TET2,CALR,MPL,SH2B3
myelokathexis	immune system	CXCR4
myeloperoxidase deficiency	immune system	MPO
myeloproliferative disorder	neoplasms	PDGFRB,MPL,JAK3,KIT
myhre syndrome	skin and connective tissue	SMAD4
myocardial infarction	cardiovascular	BCL2,ITGB3,ACE,MIA3,GCLC,TNF,PLN,WDR12,P2RY12,BRAP,IL1B,REN,PSMA6,TNNI3,MMP9,GSK3B,TGFB1,NR3C2,APOE,S100B,PLAU,MMP2,PPARGC1A,MIAT,GCLM,IL6,F5,MYH7,CASP3,ICAM1,GATA4,CAT,BECN1,LRP8,F7,EPO,NOS3,SH2B3,ESR1,HSD11B2,TNFSF4,PHACTR1,THBD,BCL2L1,OLR1,NPPA,IL10,F13A1,AGT,SOD2,LTA,HMGB1,PLAT,F2,LGALS2
myocardial ischemia	cardiovascular	KCNJ8,CRP,HMOX1,TNF,VEGFA,CCL2,AGT,PPP3R1,CD38,EDN1,IGF1
myoclonic astatic epilepsy	nervous system	SLC6A1,CHD2
myoclonic encephalopathy	nervous system	SLC25A22
myoclonic epilepsies	nervous system	EPM2A,GOSR2
myoclonus	nervous system	NOL3,SCN8A
myoclonus cortical	musculoskeletal	ARC,MYC,NOL3,PNOC
myoclonus intractable	nervous system	KIF5A
myofibrillar myopathy	musculoskeletal	TTN,FLNC,KY,CRYAB,PYROXD1,MYOT,DES,BAG3,LDB3
myofibromatosis	neoplasms	PDGFRB,NOTCH3
myoglobinuria recurrent	nutritional and metabolic	LPIN1
myokymia	nervous system	KCNQ2,KCNA1
myopathies nemaline	musculoskeletal	TPM2,NEB,TNNT1,ACTA1,TPM3
myopathy	musculoskeletal	TTN,MYBPC1,SPTBN4,VMA21,TOR1AIP1,PAX7,MICU1,ACTN2,MYL1,ISCU,CNTN1,AMPD1,SELENON,STAC3,MYMK,YARS2,MEGF10,ACTA1,FXR1,TPM3,PUS1,CLEC10A,FHL1
myopathy areflexia	musculoskeletal	MEGF10
myopathy encephalopathy	nervous system	MT-CO3,MT-TF,MT-TW,MT-TC,MT-TK,MT-ND5,MT-TQ,MT-TS2,MT-TL1,MT-TS1,MT-ND1,MT-CO1,MT-TV,MT-ND6,MT-CO2,MT-CYB
myopathy hyaline body	musculoskeletal	MYH7
myopathy lactic acidosis	musculoskeletal	MT-ATP6,PUS1,YARS2,YARS1
myopathy myosin storage	congenital hereditary and neonatal	MYH7
myopathy proximal	musculoskeletal	MYH2,TTN
myopathy spheroid body	musculoskeletal	MYOT
myopathy tubular aggregate	musculoskeletal	STIM1,CASQ1,ORAI1
myopathy vacuolar	musculoskeletal	CASQ1
myopia	ophthalmological	COL9A1,P3H2,ARR3,SCO2,ZNF644,COL18A1,PRIMPOL,COL2A1,CPSF1,PRSS56,GRIA4,P4HA2,RASGRF1,KCNQ5,RDH5,SLC39A5,LAMA2,LRPAP1
myosclerosis	otorhinolaryngologic	COL6A2
myositis ossificans	musculoskeletal	ACVR1
myotonia levior	musculoskeletal	CLCN1
myotonic dystrophy	musculoskeletal	MBNL1,DMPK,CNBP
myotubular myopathy	musculoskeletal	MTM1
n acetylaspartate deficiency	nutritional and metabolic	NAT8L
n acetylglutamate synthase deficiency	nutritional and metabolic	NAGS
nabais sa de vries syndrome	congenital hereditary and neonatal	SPOP
naegeli syndrome	skin and connective tissue	KRT14
nager syndrome	congenital hereditary and neonatal	SF3B4
nail disorder non syndromic	skin and connective tissue	COL7A1,PLCD1,RSPO4,FZD6
nail patella syndrome	skin and connective tissue	LMX1B
nakajo syndrome	congenital hereditary and neonatal	PSMB8
nance horan syndrome	congenital hereditary and neonatal	NHS
nanophthalmos	ophthalmological	MFRP,TMEM98
narcolepsy	nervous system	HLA-DRB1,HCRTR2,P2RY11,MOG,CTSH,HLA-DQB1,HCRT,ZNF365
narp syndrome	congenital hereditary and neonatal	MT-ATP6
nasodigitoacoustic syndrome	congenital hereditary and neonatal	GPC4
nasopharyngeal carcinoma	neoplasms	PTEN,PIK3CA,MST1R,CCND1,CLCN3,TP53,MMP2,CDKN2B-AS1,CDKN2A,ERCC1
nasu hakola disease	musculoskeletal	TREM2,TYROBP
naxos disease	congenital hereditary and neonatal	JUP
necrotizing enterocolitis	digestive system	TLR4
nemaline myopathy	musculoskeletal	TPM2,NEB,KBTBD13,LMOD3,TNNT1,TNNT3,ACTA1,KLHL41,TPM3,CFL2,MYPN,KLHL40
neointima	pathological conditions signs and symptoms	MMP2,KLF5,MMP9
nephritis interstitial	urogenital	CCL7
nephritis tubulointerstitial	urogenital	SLC12A3,UMOD
nephroblastoma	neoplasms	GPC3,POU6F2,TRIM28,REST,CDKN1C,GPC4,BRCA2,MYCN,WT1,IGF2,DIS3L2,H19,AMER1,DICER1,VHL,TP53,CTNNB1,TRIP13
nephrogenic diabetes insipidus	congenital hereditary and neonatal	AVPR2
nephrolithiasis	urogenital	CYP24A1,CLCN5
nephrolithiasis calcium oxalate	urogenital	SLC26A1
nephrolithiasis osteoporosis hypophosphatemic	musculoskeletal	SLC34A1,SLC9A3R1,SLC17A2
nephronophthisis	urogenital	CEP83,MAPKBP1,NPHP3,KAAG1,ZNF423,NPHP1,CEP164,WDR19,NXPH2,TTC21B,OAZ1,TMEM67,ANKS6,NEK8,DCDC2,RPGRIP1L,IFT172,XPNPEP3,NPHP4,NXPH3,INVS,GLIS2,APAF1
nephropathy	urogenital	ACE,ALB,VEGFA,ACE2,REN,UMOD,CCL2,SPRY2,TGFB1,CNDP1,ADIPOQ,CD151,NLRP3,SERPINE1,TGFBI,SEC61A1,TXNIP,PPARG,NOS3,MFN2,ELMO1,AGT,FN1,CFHR5,NFE2L2
nephrosis	urogenital	VIM,NES,NPHS1,EDN1,F2,DDIT3
nephrotic syndrome	urogenital	DGKE,WT1,COQ8B,PLCE1,KANK2,PTPRO,NUP93,ARHGDIA,LAMB2,NPHS1,NUP85,NUP133,NUP160,MAGI2,NPHS2,SGPL1,EMP2,AVIL,NUP205,TBC1D8B,NUP107,PDCD6IP
nestor guillermo progeria syndrome	congenital hereditary and neonatal	BANF1
netherton syndrome	skin and connective tissue	SPINK5
neu laxova syndrome	congenital hereditary and neonatal	PHGDH,PSAT1
neural tube defect	nervous system	FUZ,PARD3,CELSR1,VANGL1,VANGL2,SCRIB,DACT1
neurilemmoma	neoplasms	NF2
neuro disorder	nervous system	PTTG1,NFASC,GNAO1,PLAA,RALGAPA1,DHPS,DYNC1I2,RERE,SPTBN4,RAB11B,BPTF,TRAPPC4,GRIN1,SVBP,INTS1,GEMIN4,HECW2,ARHGEF2,ZNF142,INTS8,VAMP2,VARS2,SEC31A,ZMIZ1,MTHFS,DLL1,PIGU,MAPK8IP3,VARS1,HK1,PRUNE1,ZSWIM6,CACNA1B,ADARB1,UFC1,KDM6B,PIGK,NACC1,NTNG2,LNPK,WDR45B,GRIA4,TMX2,SMPD4,WASF1,DHX30,GABBR2,RAC3,DOCK3,SARS1,BRAT1,NOVA2,IRF2BPL,POLR2A,TRAPPC6B,DHX37,CTNNB1
neuro disorder and language	nervous system	PPP2CA
neuro disorder mitochondrial	nutritional and metabolic	WARS2
neuroaxonal dystrophy	nervous system	PLA2G6
neuroblastoma	neoplasms	KRAS,CHD5,BARD1,NME1,HRAS,AURKA,PINK1,PHOX2B,NRAS,NTRK1,NTRK2,MYC,PTPN11,TH,ATRX,KIF1B,ABCB1,ESR1,MYCN,LMO1,TERT,TNFSF10,ALK,HACE1,LIN28B,CDKN2A
neurocutaneous melanocytosis	nervous system	NRAS
neurodegeneration	nervous system	WDR45,UBTF,CRAT,PANK4,PANK2,SMARCAL1,C19orf12,FOLR1,REPS1,ADPRS,IREB2,SQSTM1,COASY,SLC44A1,AGTPBP1,FTL,PLA2G6
neuroectodermal tumor primitive	neoplasms	EWSR1,SMO,PTCH1
neuroepithelioma	neoplasms	EWSR1
neuroferritinopathy	nutritional and metabolic	FTL
neurofibroma	neoplasms	NF1
neurofibromatosis	neoplasms	SPRED1,NF1,NF2
neurofibrosarcoma	neoplasms	MXI1
neurogenic inflammation	nervous system	TAC1,TACR1,TNF
neurogenic scapuloperoneal syndrome kaeser	musculoskeletal	DES
neurologic endocrine	endocrine system	PTRH2
neurological cutaneous	nervous system	NLRC4,NLRP3
neuromyelitis optica	immune system	AQP4
neuromyotonia and axonal neuropathy	nervous system	HINT1
neuronal ceroid lipofuscinoses	congenital hereditary and neonatal	CLN3,TPP1,ATP13A2,CLN6
neuronal intranuclear inclusion disease	nervous system	NOTCH2NLC
neuropathy	nervous system	CNTNAP1,NR0B1,FBLN5,CHM,MPZ,EGR2,PMP22
neuropathy ataxia	nervous system	MT-ATP6
neuropathy ataxia and retinis pigmentosa	congenital hereditary and neonatal	MT-ATP6
neuropathy recurrent	nervous system	PMP22,NR0B1
neuropathy sensory	nervous system	ATL1,DNMT1,NTRK1,KIF1A,CCT5,ATL3
neuropathy sensory and autonomic	nervous system	DNMT1,ELP1,WNK1,RETREG1,DST,SPTLC1,NGF,SCN11A,KIF1A,SCN9A,PRDM12,SPTLC2,SPTY2D1
neutral lipid storage myopathy	nutritional and metabolic	PNPLA2
neutropenia	hemic and lymphatic	SMARCD2,GFI1,VPS45,ELANE,SCN1A,UGT1A1,AP3D1,G6PC3,CSF3R,GATA1,JAGN1,WAS,CSF3,ABCB1,HTRA2,SRP54,HAX1,TCN2,TCIRG1
neutropenia alloimmune	hemic and lymphatic	FCGR3B
neutropenia cyclic	hemic and lymphatic	ELANE,SCN1A
neutropenia nonimmune idiopathic	hemic and lymphatic	GFI1
neutrophil immunodeficiency syndrome	immune system	RAC2
neutrophilia	hemic and lymphatic	CSF3R
neutrophilic leukemia	hemic and lymphatic	CSF3R
nevus comedonicus	skin and connective tissue	NEK9
nicolaides baraitser syndrome	nervous system	SMARCA2
niemann pick disease	nutritional and metabolic	NPC2,SMPD1,NPC1
night blindness	ophthalmological	GUCY2D,PDE6B,CACNA2D4,GRK1,SLC24A1,LRIT3,RHO,NYX,GRM6,CACNA1F,GPR179,CABP4,TRPM1,GNAT1,SAG,GNB3
nijmegen breakage syndrome	congenital hereditary and neonatal	NBN
nizon isidor syndrome	congenital hereditary and neonatal	MED12L
nodular fasciitis	skin and connective tissue	USP6
non alcoholic fatty liver disease	digestive system	TM6SF2,NR1H4,FGF21,LEP,SIRT1,PPARA,PNPLA3,ADIPOQ,NFE2L2,CYP2E1
non polyposis colorectal cancer	neoplasms	MSH6,MLH3,MSH2,MLH1,PMS2,EPCAM,TGFBR2
non polyposis colorectal cancer syndrome	neoplasms	MSH6,FAN1,MLH3,MSH2,PMS2
non small cell lung carcinoma	neoplasms	KDR,BRAF,NFE2L2,ROS1,ENO2,FGFR1,VEGFA,NKX2-1,MIR205,FOXM1,CHFR,KRAS,NQO1,SMARCA4,TP53,TGFA,AXL,PTEN,ERBB2,SOX2,FHIT,RAF1,MMP9,CASP8,NRAS,MIR126,STAT3,MDM2,E2F1,GSTP1,NOTCH3,RET,RRM1,MYC,MTOR,KEAP1,CXCL8,AKT2,MAP2K1,RASSF1,HIF1A,ABCB1,EML4,MIR145,APC,AKT1,MET,TERT,IL10,ALK,PIK3CA,EGFR,CLPTM1L,STK11,CDKN2A,ERCC1
nonaka myopathy	musculoskeletal	SQSTM1,GNE
nongerminomatous germ cell tumor	neoplasms	BRAF
nonmedullary thyroid carcinoma	neoplasms	NKX2-1
nonsmall cell lung cancer	neoplasms	BRAF,MMUT,PIK3CA,EGFR,BRD4,IRF1
nonsyndromic deafness	otorhinolaryngologic	PCDH15,DCDC2,TMC1,MYO15A,GJB3,MYO7A,COL11A2
noonan syndrome	congenital hereditary and neonatal	BRAF,RASA2,RRAS2,RIT1,KRAS,SPINK5,LZTR1,HRAS,SOS1,MAP2K2,RAF1,NRAS,GATA1,PTPN11,SOS2,CBL,MAP2K1,RRAS,HGF,A2ML1,SHOC2,MRAS
norrie disease	ophthalmological	NDP
north american indian cirrhosis	digestive system	UTP4
northern epilepsy syndrome	nervous system	CLN8
norum disease	nutritional and metabolic	LCAT
nucl encoded mitochondrial complex v deficiency	congenital hereditary and neonatal	ATPAF2,TMEM70,ATP5F1E
nystagmus	ophthalmological	FRMD7,GPR143,ABHD12,RPGRIP1,RARS1
o'donnell pappas syndrome	ophthalmological	PAX6
obesity adrenal insufficiency	nutritional and metabolic	POMC
obesity hyperphagia	nutritional and metabolic	NTRK2
obesity morbid	nutritional and metabolic	MC4R,LEP,LEPR
obstructive airway disease	respiratory tract	FAM13A,HMOX1,SFTPD,MTCL1,TNF,IL6,DSP,CXCL8,EPHX1,HDAC2,TGFB1,EEFSEC,MMP1,MMP9,SERPINA1,ELN
occipital encephalocele	nervous system	MKS1
occipital horn syndrome	skin and connective tissue	MVK,ATP7A
ochoa syndrome	urogenital	LRIG2,HPSE2
oculo dento digital syndrome	congenital hereditary and neonatal	GJA1
oculocerebrofacial syndrome	congenital hereditary and neonatal	UBE3B
oculocerebrorenal syndrome	congenital hereditary and neonatal	OCRL
oculocutaneous albinism	nutritional and metabolic	TYR,MC1R,OCA2,PEA15,TYRP1,CRYBG1,MESD,SLC45A2,LRMDA,HPS1,SLC24A5
oculodentodigital dysplasia	congenital hereditary and neonatal	SPAG9,GJA1
oculoectodermal syndrome	skin and connective tissue	KRAS
oculofaciocardiodental syndrome	congenital hereditary and neonatal	BCOR
oculomaxillofacial dysostosis	stomatognathic	SPECC1L
oculomelic amyoplasia	congenital hereditary and neonatal	PIEZO2
oculopharyngeal myopathy	musculoskeletal	NUTM2B-AS1
oculopharyngodistal myopathy	congenital hereditary and neonatal	LRP12
oculoskeletodental syndrome	congenital hereditary and neonatal	PIK3C2A
odonto onycho dermal dysplasia	stomatognathic	WNT10A
odontochondrodysplasia	musculoskeletal	TRIP11
odontohypophosphatasia	musculoskeletal	ALPL
odontotrichomelic syndrome	congenital hereditary and neonatal	ANTXR1
ogden syndrome	congenital hereditary and neonatal	NAA10
oguchi's disease	ophthalmological	GRK1,SAG
ohdo syndrome	congenital hereditary and neonatal	MED12
okur chung neuro syndrome	congenital hereditary and neonatal	CSNK2A1
oligodendroglioma	neoplasms	IDH1,IDH2
oligodontia	musculoskeletal	PAX9,FGFR1,SUMO1,LRP6,AXIN2,WNT10B,EDA,EDARADD,TGFA,IRF6,WNT10A,MSX1
oligodontia colorectal cancer syndrome	neoplasms	AXIN2
oligospermia	urogenital	FSHB,NR0B1
oligosynaptic infertility	urogenital	SYCP2
olivopontocerebellar hypoplasia	congenital hereditary and neonatal	TSEN54
olmsted syndrome	skin and connective tissue	MBTPS2,TRPV3
omenn syndrome	immune system	IL7R,RMRP,DCLRE1C,IL2RG,RAG2,RAG1,ADA,JAK3
omodysplasia	musculoskeletal	FZD2,GPC6
opsismodysplasia	musculoskeletal	INPPL1
optic atrophy	ophthalmological	MT-ND4L,YME1L1,PIGQ,MT-ND1,NDUFS3,MT-ND6,RTN4IP1,ATAD3A,MT-ND5,TMEM126A,TBCD,DNM1L,MT-ND4,OPA3,ACO2,MT-ATP6,MT-ND2,RPE65,MT-CO3,SLC25A46,ABHD12,MFN2,NMNAT1,UTRN,OPA1,NDUFS2,MT-CYB
optic atrophy and cataract	ophthalmological	OPA3
optic atrophy intellectual disability syndrome	congenital hereditary and neonatal	NR2F1
optic atrophy plus syndrome	congenital hereditary and neonatal	OPA1
optic disc anomaly	ophthalmological	SIX6
optic nerve hypoplasia	ophthalmological	PAX6,HESX1
ornithine carbamoyltransferase deficiency	nutritional and metabolic	OTC
ornithine transcarbamylase deficiency	nutritional and metabolic	OTC
orofacial cleft	musculoskeletal	BMP4,SUMO1,DLX4,NECTIN1,TP63,IRF6,MSX1
orofacial digital syndrome	musculoskeletal	CPLANE1,DDX59,TCTN3,OFD1,C2CD3,INTU,TMEM107,IFT57,KIAA0753
oropharyngeal carcinoma	neoplasms	HLA-DQB1
orotic aciduria	nutritional and metabolic	UMPS
orthostatic hypotension	cardiovascular	DBH,CYB561
osseous heteroplasia	musculoskeletal	GNAS
osteitis deformans	musculoskeletal	PML,OPTN,DCSTAMP,NUP205,TNFRSF11A,SQSTM1
osteoarthritis	musculoskeletal	IL11,LMX1B,MAPT,COL2A1,LTBP1,HDAC9,SMAD3,LTBP3,RUNX2,COMP,ITIH1,COL11A1,FRZB,SMO,CHADL,ASTN2,HFE,FILIP1,TNC,WWP2,GDF5,SBNO1
osteochondritis dissecans	musculoskeletal	ACAN
osteochondrodysplasia	musculoskeletal	MED23,CHST11,ABCC9,SLC26A2,TAPT1
osteocraniostenosis	musculoskeletal	FAM111A
osteodysplastic primordial dwarfism	musculoskeletal	RNU4ATAC
osteofibrous dysplasia	musculoskeletal	MET
osteogenesis imperfecta	musculoskeletal	MBTPS2,MESD,TMEM38B,SP7,CYTIP,FKBP10,SERPINF1,BMP1,P3H1,WNT1,COL1A2,COL1A1,SPARC,TENT5A,PPIB,CREB3L1,SERPINH1,CRTAP,IFITM5,ANO5
osteoglophonic dysplasia	musculoskeletal	FGFR1
osteolysis	musculoskeletal	MAFB
osteoma cutis	musculoskeletal	GNAS
osteopathia striata cranial sclerosis	congenital hereditary and neonatal	AMER1
osteopenia	musculoskeletal	MMP2,IGF1,ESR1,CTC1
osteopetrosis	musculoskeletal	OSTM1,CLCN7,PPP1R3B,TNFSF11,TNFRSF11A,CA2,TCIRG1,SNX10,LRP5,PLEKHM1
osteopoikilosis	musculoskeletal	LEMD3
osteoporosis	musculoskeletal	WNT1,COL1A2,COL1A1,IL6,PTH,TNFSF11,TGFB1,CALCR,TNFRSF11B,CYP19A1,ANTXR2,PDLIM4,LRP5,GORAB,VDR
osteoporosis postmenopausal	musculoskeletal	COL1A2,COL1A1,PTH,CALCR,PDLIM4,LRP5
osteoporosis pseudoglioma syndrome	congenital hereditary and neonatal	LRP5
osteosarcoma	neoplasms	CDS1,TP53,MYC,AKT1,MET,CHEK2,VEGFA,RB1,GRM4,RECQL4,EGFR,EZH2,RUNX2,SQSTM1,MMP2,WRN
osteosclerosis	musculoskeletal	LRP5
osteosclerotic metaphyseal dysplasia	musculoskeletal	LRRK1
ostium secundum atrial septal defect	cardiovascular	GATA4,GATA6,NKX2-5,MYH6
otitis media	otorhinolaryngologic	RSPH4A
oto palato digital syndrome	musculoskeletal	GYPB,FLNA
otocephaly	congenital hereditary and neonatal	PRRX1
otofaciocervical syndrome	congenital hereditary and neonatal	PAX1,EYA1
otospondylomegaepiphyseal dysplasia	congenital hereditary and neonatal	COL2A1,COL11A2
ovalocytosis	hemic and lymphatic	SLC4A1
ovarioleukodystrophy	nervous system	EIF2B4,EIF2B3,EIF2B5,RTRAF,ACOT12,EIF2B1,EIF2B2
ovary cancer	neoplasms	AKT1,NEU1,ERBB2,BRCA1,OPCML,MMUT,PIK3CA,BRD4,CTNNB1
ovary carcinoma	neoplasms	PTEN,ERBB2,BRCA2,RRAS2,BRCA1,CDH1,KRAS,TP53,STK11
ovary clear cell carcinoma	neoplasms	ARID1A
ovary dysgenesis	endocrine system	ESR2,FSHR,MCM9,PSMC3IP,NUP107,BMP15,SOHLH1,MRPS22
ovary failure premature	urogenital	SYCE1,SF1,FIGLA,ERCC6,BNC1,GDF9,HFM1,POF1B,FANCM,NR5A1,FOXL2,FMR1,FRAXA,MSH5,DIAPH2,STAG3,NOBOX,BMP15,MCM8
ovary granulosa cell tumor	neoplasms	GNAI2
ovary hyperstimulation syndrome	endocrine system	FSHR
ovary neoplasm	neoplasms	BRAF,CCNE1,RRAS2,KRAS,PMS2,MUC16,RAD51C,SKAP1,PMS1,RAD51D,MSLN,CDH1,SMARCA4,TP53,PTEN,FOLR1,ERBB2,MAPK1,BRCA2,MLH1,STAT3,TP63,BNC2,MYC,IL6,MTOR,CXCL8,BRIP1,CTNNB1,ESR1,AKT1,PRKN,CHMP4C,MSH6,TERT,BRCA1,OPCML,MSH2,PIK3CA,BABAM1,EGFR,EPCAM,RNF43,TIPARP,STK11
ovary serous adenocarcinoma	neoplasms	FGFR2
overlap connective tissue disease	skin and connective tissue	FBN1
oxidative phosphorylation deficiency	nutritional and metabolic	MRPS12,MARS2,PNPT1,GTPBP3,MICOS13,SFXN4,MTO1,SLC25A26,QRSL1,TXN2,AARS2,GATC,TUFM,VARS2,CARS2,C1QBP,GFM1,MRPL3,C12orf65,TIMM22,MRPS22,TRMT5,PSMC2,TSFM,LYRM4,MTFMT,NARS2,GATB,ELAC2,MRPS16,ATP5F1A,MRPS34,MIPEP,FARS2,TRMT10C,MRPS14,MRPL44,MRPS7,AIFM1,GFM2,TARS2,TRIT1,MRPS2,FASTKD2,EARS2,RMND1
oxoglutaricaciduria	nutritional and metabolic	OGDH
oxoprolinase deficiency	nutritional and metabolic	OPLAH
p phenotype	hemic and lymphatic	B3GALNT1,A4GALT
pachygyria	congenital hereditary and neonatal	PAFAH1B1,CTNNA2,NDE1
pachygyria microcephaly	congenital hereditary and neonatal	TUBGCP2
pachyonychia	skin and connective tissue	PCSK1,KRT17,SUB1,KRT16,KRT6A,PKD2,KRT6B
pachyonychia jadassohn lewandowsky	skin and connective tissue	KRT6A,KRT16
paganini miozzo syndrome	nervous system	HS6ST2
pallister hall syndrome	musculoskeletal	GLI3,PAPPA
palmoplantar hyperkeratosis	skin and connective tissue	RSPO1
palmoplantar keratoderma	skin and connective tissue	PCSK1,MBTPS2,DSG1,TRPV3,AQP5,KRT9,KRT1,SERPINB7,KRT16,KRT6C
palmoplantar keratoderma and woolly hair	skin and connective tissue	KANK2
palmoplantar keratoderma deafness syndrome	skin and connective tissue	GJB2
palmoplantar keratosis	skin and connective tissue	GJB6
pancrease agenesis	digestive system	GATA6,PTF1A,PDX1
pancrease and cerebellar agenesis	digestive system	PTF1A
pancrease cancer	neoplasms	SMAD4,PALLD,BRCA2,BRCA1,PALB2,ACVR1B,TP53,STK11
pancrease cancermelanoma syndrome	neoplasms	H3P10,CDKN2A,S100A4
pancrease carcinoma	neoplasms	SMAD4,BRCA2,BRCA1,RIMS1,KRAS,SPINK5,RBBP8,TP53,STK11,CDKN2A
pancrease lipase deficiency	digestive system	PNLIP
pancrease neoplasm	neoplasms	KDR,PDX1,TNF,WT1,EP300,KRAS,ABO,MSLN,TP53,TYMS,PTEN,BRCA2,ATM,MMP9,TGFB1,BAP1,STAT3,MMP2,PALB2,SST,MYC,CXCL8,CD44,NR5A2,SPINK1,AKT2,HIF1A,CTNNB1,APC,PTGS2,SMAD4,TERT,TNFSF10,BRCA1,EGFR,TSC2,STK11,CDKN2A
pancrease trypsinogen deficiency	digestive system	PRSS1
pancreatitis	immune system	PRSS1,CASR,CPA1,PRSS2,CTRC,CNR2,CLDN2,SPINK1,CFTR,LPL
pancytopenia	hemic and lymphatic	DHFR,FANCE,TCN2,SLC46A1,SLX4,FANCD2,FANCC,FANCA,DNAJC21
panhypopituitarism	endocrine system	SOX3,PROP1
papillary craniopharyngioma	neoplasms	BRAF
papillary thyroid carcinoma	neoplasms	RET,BRAF,NKX2-1,NCOA4,DIRC3,KRAS,PAX8,NRAS,CCDC6,NTRK1,PPARG,FOXE1
papilloma	neoplasms	HRAS,EGFR
papillon lefevre syndrome	skin and connective tissue	CTSC
paragangliolas	neoplasms	SDHB,SDHA
paraganglioma	neoplasms	TMEM127,DLST,SDHB,SLC25A11,EPAS1,SDHC,VHL,SDHAF2,SDHA,SDHD
paraganglioma pheochromocytoma syndrome	neoplasms	TMEM127,MAX,SDHB,SDHC,SDHAF2,SDHA,SDHD
paramyotonia	musculoskeletal	SCN4A
parastremmatic dwarfism	musculoskeletal	TRPV4
parathyroid adenoma	neoplasms	MEN1,CDC73,CDKN1B
parathyroid carcinoma	neoplasms	CDC73
parietal foramina	musculoskeletal	MSX2,ALX4
parkes weber syndrome	cardiovascular	RASA1
parkinson disease	nervous system	TNF,CHCHD2,MAPT,GFAP,PARK7,VPS35,GAK,BST1,HSPA9,GIGYF2,GBA,NOS1,CP,PLA2G6,BDNF,EIF4G1,SOD1,DRD2,PINK1,FBXO7,IGF1R,ATP13A2,CYP2D6,TBP,DDC,DNM1L,GDNF,MAOB,SLC18A2,DNAJC6,ATXN8OS,LRRK2,UCHL1,PPARGC1A,TMEM230,DRD1,MTHFR,SNCA,HMOX1,IL6,TH,GLUD2,HTRA2,ABCB1,MAOA,ADH1C,HLA-DRA,NR4A2,PRKN,GSTM1,HFE,SNCAIP,ATXN2,SLC6A3,VPS13C,DNAJC13,SOD2,SYNJ1
parkinson disease mitochondrial	nutritional and metabolic	MT-TT
parkinsonism	congenital hereditary and neonatal	PRKN,ATP6AP2
[truncated: 724 more rows]
