# Supplementary material for: Integrative network analysis interweaves the missing links in cardiomyopathy diseasome
Source: Sci Rep. 2022 Nov 16;12:19670. doi: 10.1038/s41598-022-24246-x (PMC9668833; doi:10.1038/s41598-022-24246-x)
Supplement: Supplementary file 2 — Supplementary Information 2. [file 41598_2022_24246_MOESM2_ESM.xlsx]

## Sheet: Sheet1
# Table S2: Cardiomyopathies data. Various cardiomyopathies and genes implicated in them.
# Disease	Genes
amyloid cardiomyopathy	TTR
arrhythmogenic right ventricular cardiomyopathy	PKP2,TGFB3,JUP,CTNNA3,DSP,DSC3,TMEM43,DSG2,RYR2,DSC2
cardiomyopathy dilated	TMPO,SEC61G,TNNC1,MYH6,BAG3,MYPN,PLN,FKTN,CSRP3,TNNI3,GATAD1,DSP,RBM20,ABCC9,MYH7,TNNT2,LAMA4,DSG2,MYBPC3,ACTN2,LDB3,EYA4,SGCD,PSEN1,ZMPSTE24,SCN5A,MED23,SDHA,ANKRD1,LAMA3,PPCS,CRYAB,VCL,NEXN,LMNA,DMD,TCAP,TAZ,PSEN2,ACTC1,PRDM16,RAF1,TTN,TPM1,SDHB,DES
cardiomyopathy histiocytoid	NDUFB11,MT-CYB
cardiomyopathy hypertrophic	KCNQ1,MYLK2,TNNC1,MYH6,SLC25A4,GAA,JPH2,MYPN,PLN,CAV3,MYOZ2,CSRP3,TNNI3,ALPK3,TRGJP2,MYH7,TNNT2,TPM1,MYBPC3,MYL2,ACTN2,LDB3,NDUFS1,CASQ2,MYL3,PRKAG2,MYLK3,KLF10,NEXN,VCL,ACTA1,CEBPD,RMDN2,TCAP,ATAD3A,ACTC1,FLNC,TRIM63,RAF1,SCO2,TTN,FHOD3,MT-ATP8
cardiomyopathy idiopathic	TMPO,DMD,SLC22A5,TTN,LMNA,ADRB1,TNNT2
cardiomyopathy restrictive	TNNI3,MYPN,TNNT2,FLNC
diabetic cardiomyopathy	ATP2A2
hypertrophic obstructive cardiomyopathy	MYBPC3,SCO2,MYH7,TNNT2
mitochondrial cardiomyopathy	QRSL1
