# Supplementary material for: Integrative network analysis interweaves the missing links in cardiomyopathy diseasome
Source: Sci Rep. 2022 Nov 16;12:19670. doi: 10.1038/s41598-022-24246-x (PMC9668833; doi:10.1038/s41598-022-24246-x)
Supplement: Supplementary file 3 — Supplementary Information 3. [file 41598_2022_24246_MOESM3_ESM.xlsx]

## Sheet: Sheet1
# Table S3: Cardiomyopathy diseasome bipartite network. A bipartite network data for the diseases with at least one cardiomyopathy gene.
# Disease A	Disease category	Genes
acrokeratosis verruciformis	skin and connective tissue	ATP2A2
adenomatous polyposis coli	neoplasms	PTGS2,TTR,PKHD1,MCC,MUTYH,APC
alzheimer's disease	nervous system	BCL2,ACE,APP,TNF,UNC5C,VEGFA,MAPT,CHRNA7,SORL1,IL1B,BDNF,MIR146A,IGF1R,IGF2,CYP2D6,MS4A4A,CST3,GSK3B,NCSTN,MAOB,APOE,PRNP,MPO,APOC1,INS,CD2AP,TREM2,PLAU,NPY,PCDH11X,MTHFR,PICALM,A2M,NECTIN2,CR1,HMOX1,EPHA1,BIN1,CASP3,BAX,CD33,RELN,ACHE,CASS4,PPARG,VSNL1,NOS3,DHCR24,ADAM10,ATP5F1A,CYP46A1,ESR1,TOMM40,PSEN1,LEP,HFE,INPP5D,TFAM,IDE,INSR,BCHE,CLU,PSEN2,IGF1,ABCA7,BACE1,DPYSL2
amyloid cardiomyopathy	cardiovascular	TTR
amyloid neuropathy	nervous system	TTR
amyloidosis	nervous system	TTR,APP,PSEN1,OSMR,LYZ,IL31RA,APOA1,GPNMB,FGA,ACHE,CST3,APOE,GSN,B2M,ITM2B
aortic aneurysm	cardiovascular	ATP7A,MFAP5,MYLK3,MYH11,MMP14,MMP2,PRKG1,TGFBR2,AGT,SOD2,MMP9,MYLK,DAB2IP,ACTA2,FBN1,FOXE3,EFEMP2,LOX
arrhythmogenic right ventricular cardiomyopathy	cardiovascular	TMEM43,CTNNA3,DSP,DSC2,DSC3,DSG2,TGFB3,PKP2,RYR2,JUP
atrial fibrillation	cardiovascular	ACE,PPP2R3A,PLN,AOPEP,CDKN1A,PTK2,TTN-AS1,KCNJ2,THRB,GCOM1,SCN4B,FBRSL1,NKX2-5,KCNE2,PRRX1,SCN3B,EPHA3,NUP155,KCNN3,MED23,ATXN1,USP3,FRMD4B,ZPBP2,GTF2I,SOX5,RPS2,ZFHX3,CREB5,LRIG1,SPATS2L,KCND3,PITX2,DGKB,UBE4B,WNT8A,LRMDA,MYL4,MEX3C,TEX41,KCNA5,NUCKS1,MYOCD,LINC01426,SLIT3,KCNJ5,KDM1B,PAK2,MYH7,TNFSF12,CAMK2D,LHX3,CAND2,PHLDB2,USP34,SCN2B,KCNQ1,MYO18B,AGBL4,NPPA,MIR1-1HG,GNB4,CDK6,GOSR2,COG5,ZNF…
atrial septal defect	cardiovascular	TLL1,ACTC1,NKX2-5,TBX20,GATA4,MORF4L1P1,FEZF2,CITED2,GATA6,MYH6,NR2E1
atrial standstill	cardiovascular	SCN5A,NPPA,GJA5
atrioventricular block	cardiovascular	LMNA
barth syndrome	nutritional and metabolic	TAZ
beck	congenital hereditary and neonatal	CDKN1C,KCNQ1,KCNQ1OT1,IGF2,H19,CIB2,NSD1
bipolar disorder	congenital hereditary and neonatal	ACE,NDUFV2,HTR2A,SLC6A4,AKR1C4,SERPINA1,INS,PALB2,NTRK2,DRD1,GAD1,ANK3,ADD3,DRD5,THSD7A,MAOA,DGKH,PBRM1,NRG1,ATP1A3,SCN2A,LMAN2L,SNAP25,RIMS1,TSPAN8,NFIX,POLG,SSBP2,RPS6KA2,SYNE1,CACNB2,NR3C1,RELN,PDE4B,TACR1,POMC,PACS1,CACNA1C,TNF,TENM4,CHRNA7,DRD3,PDE10A,DAOA,FADS2,POU3F2,TPH2,S100B,GSK3B,ZCCHC2,HDAC5,GRK3,ZNF804A,IL6,ITIH1,TH,PC,CAMK2A,SEC24C,NTNG2,CLOCK,SP4,LINC02694,BHLHE40,SLC6A3,STARD9,TCF…
breast carcinoma	neoplasms	TP73,FGFR1,MKI67,WT1,SLC2A1,XRCC3,CDH1,CYP24A1,RNF115,NOTCH1,FGF4,PAK1,ABCC1,RAF1,CSF1R,NCOR1,PALB2,TXN,IFNG,CYP1A1,BMP2,GATA3,NCOA3,PPM1D,RARB,CAT,CYP3A4,CXCL8,JAG1,HIF1A,SNAI1,BRIP1,HOXB13,ESR1,ADAM10,PGR,HRG,TOX3,MIR29A,NRG1,LSP1,ETV4,IL10,RAD54L,SOD2,PIK3CA,F3,MIR200B,ZC3H11A,SULT1A1,ERBB2,IL24,GPI,CYP1B1,ERBB3,IDO1,MIR221,RB1,SETBP1,PAEP,AR,EZH2,TYMS,ZEB2,SERPINB5,MIR146A,ARID1A,MIR206,AURKA…
breast neoplasm	neoplasms	TP73,FGFR1,MKI67,WT1,SLC2A1,XRCC3,CDH1,CYP24A1,NOTCH1,FGF4,PAK1,COL7A1,ABCC1,RAF1,SERPINB2,CSF1R,NCOR1,PALB2,IFNG,CYP1A1,BMP2,GATA3,NCOA3,PPM1D,RARB,CAT,CYP3A4,CXCL8,JAG1,HIF1A,SNAI1,BRIP1,SREBF2,IGFBP7,HOXB13,ESR1,ADAM10,PGR,HRG,TOX3,MIR29A,NRG1,LSP1,ETV4,IL10,RAD54L,SOD2,PIK3CA,F3,HADHB,PLA2G4A,MIR200B,SULT1A1,ERBB2,IL24,CYP1B1,ERBB3,IDO1,MIR221,STARD8,ICAM5,RB1,PAEP,NR2F6,AR,EZH2,TYMS,ZEB2,SER…
brugada syndrome	cardiovascular	SCN1B,ABCC9,CACNA2D1,CACNA1S,SCN5A,TYMS,TRPM4,KCNJ8,KCNE5,HCN4,SCN3B,CACNB2,KCNE3,RANGRF,SLMAP,SCN4A,SEC61G,GPD1L,SCN10A,SCN2B,KCNH2,CACNA1C,PKP2,KCND3
bundle branch block	cardiovascular	SCN5A
cantu syndrome	congenital hereditary and neonatal	KCNJ8,ABCC9
cardioencephalomyopathy	congenital hereditary and neonatal	COX15,SCO2,COA6,COA5
cardiomyopathy dilated	cardiovascular	TTN,ABCC9,DSG2,TAZ,CSRP3,TMPO,PLN,RBM20,ZMPSTE24,SGCD,SCN5A,ACTN2,NEXN,LAMA4,TNNI3,RAF1,VCL,SDHB,GATAD1,TNNT2,TNNC1,ANKRD1,CRYAB,MYH6,LAMA3,DMD,PPCS,MED23,MYH7,DSP,PRDM16,FKTN,SEC61G,DES,BAG3,TCAP,LDB3,ACTC1,PSEN1,MYBPC3,EYA4,LMNA,PSEN2,MYPN,SDHA,TPM1
cardiomyopathy histiocytoid	cardiovascular	NDUFB11,MT-CYB
cardiomyopathy hypertrophic	cardiovascular	MT-ATP8,MYL3,TTN,PLN,CSRP3,TRIM63,FHOD3,KLF10,CASQ2,NDUFS1,RMDN2,SLC25A4,ATAD3A,ACTN2,MYLK3,NEXN,JPH2,TNNI3,RAF1,VCL,TNNT2,TNNC1,MYH6,MYLK2,TRGJP2,MYH7,MYOZ2,FLNC,CEBPD,PRKAG2,CAV3,TCAP,LDB3,ACTC1,ALPK3,SCO2,KCNQ1,MYBPC3,MYL2,ACTA1,GAA,MYPN,TPM1
cardiomyopathy idiopathic	cardiovascular	TTN,TMPO,TNNT2,SLC22A5,LMNA,ADRB1,DMD
cardiomyopathy restrictive	cardiovascular	TNNI3,FLNC,MYPN,TNNT2
carney stratakis syndrome	neoplasms	SDHD,SDHB,SDHC,SDHA
carpal tunnel syndrome	nervous system	TTR
cataract	ophthalmological	CRYBA1,LSS,UNC45B,CRYAA,COL2A1,CRYBA4,SLC2A1,AKR1B1,LEMD2,PITX3,ERCC6,SLC33A1,GALT,HSF4,PAX6,SC5D,CRYGB,LIM2,DNMBP,VIM,SLC4A4,SIPA1L3,CRYAB,MAF,CRYGC,GALK1,CPAMD8,GCNT2,AGK,CRYGS,GJA8,FYCO1,DHCR7,COL18A1,BFSP1,MIP,CRYGD,EPHA2,CRYBB2,CHMP4B,FOXE3,BFSP2,CRYGEP,SCYL1,NHS,CRYBB3,CRYBA2,TDRD7,CRYBB1,GJA3,SLC16A12,WFS1,CCDC180
catecholaminergic polymorphic ventricular tachycardia	cardiovascular	TECRL,TRDN,CASQ2,RYR2,CALM3,CALM1
charcot marie tooth disease	nervous system	SURF1,HSPB1,MCM3AP,HSPB8,CNTNAP1,PRPS1,KARS1,ZMPSTE24,WARS1,TRPV4,MTMR2,NEFH,PRX,INF2,MPV17,HOXD10,DYNC1H1,HARS1,MARS1,FIG4,CHM,NEFL,MORC2,VCP,PMP22,JPH1,MME,NAGLU,IGHMBP2,DCTN2,PNKP,SBF2,PLEKHG5,DDR1,FGD4,NDRG1,LITAF,GDAP1,EGR2,KIF1B,COX6A1,YARS1,GJB1,SGPL1,PDK3,MFN2,DHTKD1,LRSAM1,SPG11,GARS1,PMP2,ATP1A1,GNB4,DRP2,NR0B1,DNAJB2,AIFM1,LMNA,SBF1,AARS1,MPZ,MED25,TRIM2,SMAD1,SH3TC2,RAB7A,DNM2
colorectal carcinoma	neoplasms	MT-ND4L,FGFR3,BOC,RNF182,AXIN2,CDH1,HAPLN1,ODC1,FADS1,CHD1,NXN,HHIP,ABCC1,CALR,EVL,RET,SFRP2,CXCL8,MLH3,SLCO1B3,GSTM1,PRKD1,PTGS1,PRKCE,SATB2,PIK3CA,NAMPT,ALDH2,RHPN2,GUCY2C,LRP1,CYP1B1,SH3TC1,TFPI2,IGFBP3,GREM1,TYMS,DCLK1,ARID1A,AURKA,BUB1,WIF1,SFRP1,IGF2,MLH1,TLR4,CYP1A2,TGFB1,MMP2,ABCG2,IL6ST,SYNE1,KLF5,PARP1,KRT20,TYMP,PTGS2,PROM1,MSH6,SMAD2,BUB1B,LGR5,EGFR,CCND1,TGFBR2,STK11,ESR2,KDR,BRAF,SR…
congestive heart failure	cardiovascular	ACE,TNF,ALB,VEGFA,RAC1,PTH,GRK2,NPPB,AGTR1,IL1B,CCN2,REN,CCL2,TNNT2,NR3C2,EDNRA,ADIPOQ,PPARGC1A,PIK3CG,HMOX1,IL6,MSTN,ATP2A2,PPARG,HIF1A,NOS3,GDF15,GCG,CRP,AVP,NRG1,NPPA,AGT,ADRB3,SOD2,FBLN5,ADRB1,EDN1,NFE2L2,HTR2B
coronary syndrome	cardiovascular	CRP,TNNI3,IL6
creatine phosphokinase elevated serum	nutritional and metabolic	RMDN2,CAV3
crohn disease	digestive system	TNF,ERAP2,IL23R,PTPN2,SLC11A1,HLA-DRB1,DNMT3A,CCNY,TLR4,SLC22A5,SMAD3,IL12B,STAT3,LRRK2,ATG16L1,MST1,IFNG,SLC22A4,IRGM,DENND1B,IL6,IL2RA,NLRP3,TYK2,PPARG,FUT2,CRP,JAK2,NKX2-3,NCF4,IL10,BACH2,NOD2
cutaneous melanoma	neoplasms	BRAF,RAC1,XRCC3,CDK4,XPC,KIT,TP53,HRAS,PTEN,MAP2K2,RAF1,POT1,BAP1,NRAS,MITF,PPP6C,GNA11,MAP2K1,ERCC3,MC1R,TERT,PIK3CA,CTNNB1,CDKN2A
cytochrome c oxidase deficiency	nutritional and metabolic	PTGS2,COX8A,MT-CO3,SURF1,COA3,MT-TN,SCO2,COX6B1,SCO1,PTGS1,COA8,TACO1,COX20,COX10,PET100,FASTKD2,COX14
darier disease	skin and connective tissue	ATP2A2
dementia	nervous system	ACE,APP,TNF,DNMT1,MAPT,CHMP2B,SNCB,SLC11A2,GBA,BDNF,CP,TARDBP,CST3,TREM2,APOE,PRNP,SQSTM1,NOTCH3,SNCA,GRN,ACHE,HTRA1,ESR1,PSEN1,BCHE,PSEN2,ITM2B,BACE1
depressive disorder	pathological conditions signs and symptoms	ACE,FGFR1,HTR2A,TPH1,SLC6A4,IL18,GRM7,CREB1,OPRK1,SLC18A2,NPY,NTRK2,GAD1,FKBP5,CAT,MAOA,GRIN2B,ESR1,CRH,CRP,PSEN1,ATP1A3,SLC6A2,HCRT,DRD4,TAC1,SNAP25,IDO1,VEGFA,AR,SOD1,KCNK2,PON1,CYP2D6,ARTN,FGF17,NR3C1,CRHR1,GABRB3,NCAM1,GLO1,RELN,CNR1,GRM5,PTGS2,HTR1A,LEP,PROM1,POMC,HTT,CACNA1C,IGF1,ESR2,TNF,DUSP6,IL1B,GLT8D1,TPH2,S100B,GSK3B,CNR2,PRNP,IL6,ITIH1,GRN,CLOCK,ABCB1,GAL,SLC6A3,PCLO,PER3,EDN1,HTR7,P…
diabetes mellitus	endocrine system	AP3S2,CLEC16A,PDX1,SLC2A1,SCTR,KL,UBE2E2,SLC1A2,SLC30A8,ADIPOQ,INS,KSR2,IFNG,LIPC,GPD2,CAT,HMGA1,TNFRSF1A,PPARA,PEPD,ATP2A2,MAEA,CTSH,GP2,JADE2,CRP,MAPK8IP1,GSTM1,PLEKHA1,NEUROD1,IL10,SOD2,HNF4A,USP48,CMIP,RNF6,SNAP25,BLK,MOK,PTPN1,HP,THADA,SOD1,IL13RA1,TGFB1,PTPN22,EDNRA,C1QTNF6,TBC1D4,KCNK16,HLA-DQA1,MTNR1B,ZNF257,INPPL1,GCGR,IRS1,PROX1,SUMO4,GRB14,PTF1A,PAM,SH2B3,GCK,PRKCQ,ABCC8,CCR5,LEP,KCNQ1…
diabetic cardiomyopathy	cardiovascular	ATP2A2
distal myopathy	musculoskeletal	DYSF,ACTN2,MYH7,ADSS1,FLNC,SQSTM1,RMDN2,CAV3,TIA1
dystransthyretinemic euthyroidal hyperthyroxinemia	hemic and lymphatic	TTR
ebstein anomaly	cardiovascular	MYH7
epidermolysis bullosa	skin and connective tissue	KLHL24,COL7A1,LAMC2,KRT14,KRT5,DSP,DST,ITGB4,ITGA6,PKP1,LAMB3,LAMA3,COL17A1,PLEC,EXPH5
filaminopathy	musculoskeletal	FLNC
gastrointestinal stromal tumor	neoplasms	PDGFRA,SDHB,SDHC,KIT,SDHA
glycogen storage disease	nutritional and metabolic	GYG1,GBE1,PHKB,G6PC,PYGM,LDHA,GYS1,SLC37A4,GYS2,PFKM,AGL,PYGL,PGM1,LAMP2,PHKA2,PHKA1,PGAM2,GAA,PHKG2,ENO3,ALDOA
heart block	cardiovascular	TRPM4,SCN5A,SEC61G
heart failure	cardiovascular	ACE,TNF,ALB,VEGFA,RAC1,PTH,GRK2,NPPB,AGTR1,IL1B,CCN2,REN,CCL2,NR3C2,EDNRA,ADIPOQ,PPARGC1A,PIK3CG,HMOX1,IL6,MSTN,ATP2A2,HIF1A,NOS3,GDF15,GCG,CRP,AVP,NRG1,NPPA,AGT,ADRB3,SOD2,ADRB1,EDN1,HTR2B
heart glycogen storage disease	nutritional and metabolic	PRKAG2
heart hand syndrome	congenital hereditary and neonatal	LMNA,ZMPSTE24,TBX5
hypercholesterolemia	nutritional and metabolic	LIPA,CYP7A1,APOA2,PCSK9,LDLRAP1,APOE,PPP1R17,EPHX2,ABCG5,LIPC,HMGCR,LPA,GHR,APOB,FH,LPL,ABCA1,CETP,LEP,LDLR,APOC3,MYBPC3,ABCG8
hyperckmia	nutritional and metabolic	CAV3
hyperthyroxinemia dystransthyretinemic	hemic and lymphatic	TTR
hypertrophic obstructive cardiomyopathy	cardiovascular	TNNT2,MYBPC3,SCO2,MYH7
hypogonadism hypogonadotropic	endocrine system	PROKR2,FGFR1,LHB,DUSP6,HS6ST1,SRA1,SCN5A,TAC3,AXL,SEMA3A,KISS1R,FGF8,WDR11,NDNF,FEZF1,CHD7,FGF17,FLRT3,ANOS1,GNRH1,IL17RD,PROK2,SPRY4,NSMF,TACR3,SEMA3E,FSHB,CCDC141,NR0B1,POLR3B,GNRHR,KISS1
idiopathic pulmonary fibrosis	respiratory tract	FAM13A,MUC5B,ATP11A,DSP,TERT,TERC,SFTPA1,SFTPC,STN1,RTEL1,PARN,SFTPA2,DPP9
jervell lange nielsen syndrome	cardiovascular	KCNE1,KCNQ1
keratosis follicularis	skin and connective tissue	ATP2A2
keratosis palmoplantaris striata	skin and connective tissue	DSP,KRT9,KRT1,KRT16,DSG1
leber's optic atrophy	ophthalmological	MT-ND4L,MT-CO3,MT-ND5,MT-ND4,MT-ND1,MT-ATP6,MT-ND2,MT-ND6,MT-CYB
left ventricular non compaction	cardiovascular	ACTC1,MYH7,MYBPC3,PRDM16,TNNT2,LMNA,DTNA,MIB1,NCKIPSD,TPM1,LDB3
leigh disease	congenital hereditary and neonatal	SURF1,NDUFS3,NDUFS1,MT-ND6,MT-ND5,NDUFA10,TACO1,ECHS1,NDUFAF2,NDUFA2,NDUFS8,MT-ATP6,PET100,LRPPRC,NDUFS4,NDUFA9,NDUFS7,BCS1L,COX10,COX15,IARS2,MT-ND3,NDUFAF6,SCO2,FOXRED1,NDUFA12,SDHA,SDHB,POLG
leopard syndrome	nutritional and metabolic	RAF1,BRAF,MAP2K1,PTPN11
limb girdle muscular dystrophy dystroglycanopathy	musculoskeletal	GMPPB,POMGNT2,FKRP,CRPPA,DAG1,POMT1,FKTN,POMT2,POMGNT1,DPM3
linear skin defect	skin and connective tissue	HCCS,NDUFB11,COX7B
lipodystrophy	nutritional and metabolic	CAVIN1,POLD1,BSCL2,AGPAT2,ZMPSTE24,CAV1
lipodystrophy partial	nutritional and metabolic	LMNB2,LIPE,CIDEC,LMNA,ZMPSTE24,CAV1,PPARG,PLIN1
loeys dietz syndrome	skin and connective tissue	TGFBR1,TGFB3,TGFB2,SMAD3,TGFBR2,COL3A1
long qt syndrome	cardiovascular	SNTA1,KCNJ2,RYR2,SCN4B,SCN5A,RMDN2,KCNE2,KCNE1,ALG10,CALM2,CALM1,KCNJ5,SEC61G,CALM3,CAV3,AKAP9,KCNQ1,ALG10B,KCNH2,ANK2,CACNA1C
lung adenocarcinoma	neoplasms	FGFR3,BRAF,ROS1,EPHA5,KRAS,STK11,TYMS,HRAS,SOS1,ERBB2,RAF1,ATM,AHR,BAP1,NRAS,TP63,ARAF,MYC,NEU1,KEAP1,TTF1,MAP2K1,EML4,APC,AKT1,PRKN,FGFR2,ALK,PIK3CA,EGFR,CLPTM1L,CTNNB1,ERCC1
lung neoplasm	neoplasms	ACE,FGFR1,TP73,CDKN1A,CYP24A1,MAPK14,CYP2A6,MAPK1,RAF1,SERPINA1,IFNG,MIR31,RARB,CDH13,MAPK3,GSTT1,ESR1,CRP,NRG1,GSTM1,CD274,IL10,PIK3CA,IL24,CYP1B1,ERBB3,OGG1,TYMS,MIR146A,ERBB2,BRCA2,CDKN1B,TGFB1,CYP1A2,SLC22A18,BAP1,CHRNA3,RAD52,PPP2R1B,EGFR,CHRNB4,CCND1,STK11,CYP2E1,SOX9,BRAF,FEN1,TNF,XPC,IL1B,PTEN,HRAS,FHIT,SOX2,MMP1,MPO,CAV1,GSTP1,TP63,MYC,IL6,MCL1,AKT1,PRKN,MIR155,PCNA,EPHX1,ERCC1,FOXM1,KRA…
mandibuloacral dysplasia	congenital hereditary and neonatal	LMNA,ZMPSTE24
mandibulofacial dysostosis	musculoskeletal	POLR1C,TCOF1,EFTUD2,EDNRA,LMNA
melanoma	neoplasms	CDK4,MAP2K2,RAF1,MLANA,IFNG,RET,PRAME,PIK3CA,CDK2,XPA,MELTF,BRCA2,TYRP1,ATM,TLR4,BAP1,MAGEA1,MDM2,ERCC5,DDB2,HPSE,PARP1,IFNB1,PTGS2,TYR,POMC,SLC45A2,CCND1,STK11,BRAF,TNF,XPC,KIT,TRRAP,ERCC4,PTEN,PDGFRA,HRAS,IFNA1,CASP8,GNAQ,CTLA4,ERBB4,FTO,MITF,MX2,GNA11,VEGFC,S100A4,AKT1,FLT1,AKT3,NF1,RAC1,IL2,TP53,PDCD1,POT1,NRAS,E2F1,CSF2,PPP6C,ERCC2,MAP2K1,PPARG,ERCC3,SDHD,IFNA2,MET,MC1R,TERT,LGALS3,MTAP,ABCB…
mental retardation	nervous system	PIGG,GPT2,MBOAT7,EDC3,CIC,KAT6A,PURA,FBXO31,PPP2R5D,LINS1,MED23,NDST1,CDH15,DYRK1A,ANK3,SLC26A7,GRIN2B,SOX11,CERT1,TRIP12,RUSC2,TAF2,ZMYND11,LMAN2L,TLK2,SET,SETBP1,METTL23,SLC6A17,FTSJ1,LINGO1,ARID1A,CRADD,TBL1XR1,ADAT3,ARID1B,EEF1A2,PAK3,MEF2C,CAMK2B,TRIO,MYT1L,PACS1,ZBTB18,CHAMP1,NUS1,KMT5B,SOX3,EPB41L1,NMBR,TTI2,PUS3,CLCN4,TSPAN7,MAN1B1,CACNG2,KIRREL3,CC2D1A,PGAP1,SMARCA4,ST3GAL2,FOXP1,IL1RAPL…
methylglutaconic aciduria	nutritional and metabolic	SERAC1,AUH,TAZ,TIMM50,DNAJC19,OPA3,HTRA2,CLPB
microphthalmia syndrome	ophthalmological	BMP4,RTN3,RARB,HCCS,SOX2,STRA6,BCOR,HMGB3,NDUFB11,VAX1,COX7B,NAA10,OTX2,SMCHD1
mitochondrial cardiomyopathy	cardiovascular	QRSL1
mitochondrial complex deficiency	congenital hereditary and neonatal	COX8A,TMEM126B,NDUFV2,NDUFB3,NDUFAF3,COA8,NDUFS3,NDUFS1,MT-CO2,NDUFA11,NDUFB9,NDUFAF5,NDUFA1,NDUFV1,ATP5F1D,TACO1,NDUFAF2,SDHAF1,MT-CO1,NDUFS8,PET100,NDUFAF1,MT-ND2,NDUFS4,NDUFS7,NUBPL,COX10,NDUFS2,NDUFB11,ACAD9,SDHD,NDUFAF4,MT-TN,TIMMDC1,TTC19,NDUFS6,COX6B1,SCO1,FOXRED1,MT-TS1,NDUFA6,COX20,COX14,SDHA
mitochondrial complex deficiency mitochondrial	congenital hereditary and neonatal	MT-ATP6,MT-ATP8,MT-ND3
mitochondrial complex deficiency nuclear	congenital hereditary and neonatal	TMEM70,CLPSL2,TMEM126B,NDUFV2,ATP5MD,NDUFB3,NDUFAF3,UQCC3,ATPAF2,NDUFS1,NDUFS3,NDUFA11,UQCC2,CYC1,NDUFB9,NDUFAF5,NDUFA10,NDUFV1,NDUFA1,ATP5F1D,NDUFAF8,NDUFAF2,NDUFA2,NDUFS8,NDUFB8,NDUFAF1,NDUFS4,UQCRB,NDUFA9,MTFMT,NDUFS7,UQCRC2,ATP5F1E,NUBPL,BCS1L,NDUFS2,NDUFB11,ACAD9,ATP5F1A,NDUFA13,TIMMDC1,TTC19,NDUFAF6,NDUFS6,UQCRQ,NDUFA6,FOXRED1,NDUFA12,LYRM7,UQCRFS1,NDUFAF4
mitochondrial dna depletion syndrome	musculoskeletal	TWNK,RRM2B,SLC25A4,DGUOK,TK2,FBXL5,TRAPPC9,MPV17,SUCLA2,POLG,MGME1,MRM2,TYMP,FBXL4,TFAM,POLG2,SUCLG1,SLC25A21,OPA1
monilethrix	skin and connective tissue	KRT81,SCN5A,KRT86,KRT83
monogenic diabetes	nutritional and metabolic	HNF1A,HNF4A,LMNA,INS,GCK
muscle eye brain disease	congenital hereditary and neonatal	B3GALNT2,GMPPB,FKRP,POMT1,FKTN,POMT2,POMGNT1,LARGE1
muscular dystrophy	musculoskeletal	SGCG,TTN,FKRP,SGCA,POPDC3,ZMPSTE24,SGCD,PABPN1,LIMS2,TOR1AIP1,TRAPPC11,LAMA2,TRIM32,BVES,CAPN3,DYSF,LTBP4,DUX4,ITGA7,TGFB1,EMD,LARGE1,DMD,PLEC,DNMT3B,SYNE1,SPHKAP,SCG3,TMEM43,MYH7,POMT1,TRIP4,FRG1,SMCHD1,FKTN,COL6A1,CHKB,SELENON,TCAP,CAV3,TNPO3,HNRNPDL,INPP5K,SYNE2,LMNA,SGCB,ANO5,POGLUT1,DNAJB6,FHL1
muscular dystrophy dystroglycanopathy	musculoskeletal	B3GALNT2,B4GAT1,GMPPB,POMGNT2,FKRP,POMK,CRPPA,DAG1,RXYLT1,POMT1,FKTN,POMT2,GCNT2,POMGNT1,LARGE1
myocardial infarction	cardiovascular	BCL2,ITGB3,ACE,MIA3,GCLC,TNF,PLN,WDR12,P2RY12,BRAP,IL1B,REN,PSMA6,TNNI3,MMP9,GSK3B,TGFB1,NR3C2,APOE,S100B,PLAU,MMP2,PPARGC1A,MIAT,GCLM,IL6,F5,MYH7,CASP3,ICAM1,GATA4,CAT,BECN1,LRP8,F7,EPO,NOS3,SH2B3,ESR1,HSD11B2,TNFSF4,PHACTR1,THBD,BCL2L1,OLR1,NPPA,IL10,F13A1,AGT,SOD2,LTA,HMGB1,PLAT,F2,LGALS2
myofibrillar myopathy	musculoskeletal	TTN,FLNC,KY,CRYAB,PYROXD1,MYOT,DES,BAG3,LDB3
myopathies nemaline	musculoskeletal	TPM2,NEB,TNNT1,ACTA1,TPM3
myopathy	musculoskeletal	TTN,MYBPC1,SPTBN4,VMA21,TOR1AIP1,PAX7,MICU1,ACTN2,MYL1,ISCU,CNTN1,AMPD1,SELENON,STAC3,MYMK,YARS2,MEGF10,ACTA1,FXR1,TPM3,PUS1,CLEC10A,FHL1
myopathy encephalopathy	nervous system	MT-CO3,MT-TF,MT-TW,MT-TC,MT-TK,MT-ND5,MT-TQ,MT-TS2,MT-TL1,MT-TS1,MT-ND1,MT-CO1,MT-TV,MT-ND6,MT-CO2,MT-CYB
myopathy hyaline body	musculoskeletal	MYH7
myopathy myosin storage	congenital hereditary and neonatal	MYH7
myopathy proximal	musculoskeletal	MYH2,TTN
myopia	ophthalmological	COL9A1,P3H2,ARR3,SCO2,ZNF644,COL18A1,PRIMPOL,COL2A1,CPSF1,PRSS56,GRIA4,P4HA2,RASGRF1,KCNQ5,RDH5,SLC39A5,LAMA2,LRPAP1
naxos disease	congenital hereditary and neonatal	JUP
nemaline myopathy	musculoskeletal	TPM2,NEB,KBTBD13,LMOD3,TNNT1,TNNT3,ACTA1,KLHL41,TPM3,CFL2,MYPN,KLHL40
neurogenic scapuloperoneal syndrome kaeser	musculoskeletal	DES
non small cell lung carcinoma	neoplasms	KDR,BRAF,NFE2L2,ROS1,ENO2,FGFR1,VEGFA,NKX2-1,MIR205,FOXM1,CHFR,KRAS,NQO1,SMARCA4,TP53,TGFA,AXL,PTEN,ERBB2,SOX2,FHIT,RAF1,MMP9,CASP8,NRAS,MIR126,STAT3,MDM2,E2F1,GSTP1,NOTCH3,RET,RRM1,MYC,MTOR,KEAP1,CXCL8,AKT2,MAP2K1,RASSF1,HIF1A,ABCB1,EML4,MIR145,APC,AKT1,MET,TERT,IL10,ALK,PIK3CA,EGFR,CLPTM1L,STK11,CDKN2A,ERCC1
noonan syndrome	congenital hereditary and neonatal	BRAF,RASA2,RRAS2,RIT1,KRAS,SPINK5,LZTR1,HRAS,SOS1,MAP2K2,RAF1,NRAS,GATA1,PTPN11,SOS2,CBL,MAP2K1,RRAS,HGF,A2ML1,SHOC2,MRAS
obstructive airway disease	respiratory tract	FAM13A,HMOX1,SFTPD,MTCL1,TNF,IL6,DSP,CXCL8,EPHX1,HDAC2,TGFB1,EEFSEC,MMP1,MMP9,SERPINA1,ELN
optic atrophy	ophthalmological	MT-ND4L,YME1L1,PIGQ,MT-ND1,NDUFS3,MT-ND6,RTN4IP1,ATAD3A,MT-ND5,TMEM126A,TBCD,DNM1L,MT-ND4,OPA3,ACO2,MT-ATP6,MT-ND2,RPE65,MT-CO3,SLC25A46,ABHD12,MFN2,NMNAT1,UTRN,OPA1,NDUFS2,MT-CYB
osteochondrodysplasia	musculoskeletal	MED23,CHST11,ABCC9,SLC26A2,TAPT1
ostium secundum atrial septal defect	cardiovascular	GATA4,GATA6,NKX2-5,MYH6
oxidative phosphorylation deficiency	nutritional and metabolic	MRPS12,MARS2,PNPT1,GTPBP3,MICOS13,SFXN4,MTO1,SLC25A26,QRSL1,TXN2,AARS2,GATC,TUFM,VARS2,CARS2,C1QBP,GFM1,MRPL3,C12orf65,TIMM22,MRPS22,TRMT5,PSMC2,TSFM,LYRM4,MTFMT,NARS2,GATB,ELAC2,MRPS16,ATP5F1A,MRPS34,MIPEP,FARS2,TRMT10C,MRPS14,MRPL44,MRPS7,AIFM1,GFM2,TARS2,TRIT1,MRPS2,FASTKD2,EARS2,RMND1
paragangliolas	neoplasms	SDHB,SDHA
paraganglioma	neoplasms	TMEM127,DLST,SDHB,SLC25A11,EPAS1,SDHC,VHL,SDHAF2,SDHA,SDHD
paraganglioma pheochromocytoma syndrome	neoplasms	TMEM127,MAX,SDHB,SDHC,SDHAF2,SDHA,SDHD
paroxysmal atrial fibrillation	cardiovascular	SCN5A,KCNJ5,TBX5,KCNA5
paroxysmal ventricular fibrillation	cardiovascular	SCN5A,DPP6
pheochromocytoma	neoplasms	CHGA,RET,TMEM127,MAX,TH,NF1,SDHB,SDHC,GDNF,VHL,TP53,SDHD,SDHA,KIF1B
pheochromocytoma extra adrenal	neoplasms	RET,TMEM127,MAX,SDHB,VHL,SDHD,KIF1B
pick's disease	nervous system	MAPT,PSEN1
polycystic ovary syndrome	neoplasms	BCL2,FSHR,AKR1C3,LEP,GDF9,STAR,HSD3B1,BMP15,GNAS,LMNA,CYP19A1,INS
pontocerebellar hypoplasia hypotonia	congenital hereditary and neonatal	ATAD3A
progeria	congenital hereditary and neonatal	LMNA,ZMPSTE24
pulmonary fibrosis	respiratory tract	TNF,IL1B,CCN2,IL4,CCL2,MMP9,TGFB1,CSF2,ABCA3,IL6,DSP,HGF,TIMP1,FAM13A,AP3B1,AGT,FN1,IL13,EDN1,NFE2L2,HPS1
renal carnitine transport defect	nutritional and metabolic	SLC22A5
resting heart rate	cardiovascular	ADRB1
retinitis pigmentosa	ophthalmological	GUCY2D,PRPF31,IDH3A,CNGB1,RGR,SEMA4A,CWC27,TAAR5,RP2,RHO,PRPH2,HGSNAT,KIZ,NEK2,RP1,PRPF8,FAM161A,PRPF3,IFT172,PRPH,RP1L1,ARL3,POMGNT1,PRPF6,AGBL5,PDE6G,AHI1,GUCA1B,ABCA4,SAG,IMPG2,RBP3,PRPF4B,AHR,RLBP1,RPE65,AIPL1,BEST1,ARL2BP,DHX38,CYP4V2,SCAPER,RPGR,CLCC1,FSCN2,TULP1,PROM1,USH2A,RDH12,MAK,PCARE,CA4,OFD1,DHDDS,CRB1,PRCD,C8orf37,LRAT,KLHL7,BBS1,SLC7A14,HK1,ZNF513,CLRN1,KIAA1549,PRPF4,BBS2,NR2E3,G…
rippling muscle disease	musculoskeletal	RMDN2,CAV3
romano ward syndrome	cardiovascular	SCN5A,CALM2,KCNQ1
salih myopathy	musculoskeletal	TTN
scapuloperoneal myopathy	musculoskeletal	FHL1,MYH7
scapuloperoneal syndrome myopathic	musculoskeletal	MYH7
scapuloperoneal syndrome neurogenic	nervous system	DES
schizophrenia	nervous system	ACE,FGFR1,HTR2A,TPH1,SLC6A4,NTRK3,NOS1,GRM7,GRM2,SLC1A2,PPP3R1,APOE,GDNF,MAOB,SLC18A2,GPM6A,ALDH1A2,NPY,IFNG,DRD1,KCNN3,SST,GAD1,EML5,ANK3,HLA-A,BCL11A,ATP2A2,DOCK4,DDR1,PRL,SDCCAG8,MAOA,SOX5,GRIN2B,ESR1,PBRM1,PGBD1,CRP,NRG1,NDEL1,MDK,ZDHHC8,IL10,FYN,SOD2,OPCML,NLGN2,PLA2G4A,TMEM245,DRD4,SLC6A1,DAOA-AS1,ZKSCAN4,TAAR1,DLG2,CPLX2,SRGAP3,PLAA,AHI1,ZSCAN31,VPS35,DAO,DTNBP1,GRIA1,PSD,GABBR1,BCL9,GLUL,…
scleroderma	skin and connective tissue	LMNA
short qt syndrome	cardiovascular	KCNH2,KCNQ1,KCNJ2
sick sinus syndrome	cardiovascular	SCN5A,HCN4,MYH6,SEC61G
sinoatrial block	cardiovascular	LMNA
skin fragility woolly hair syndrome	skin and connective tissue	DSP
status epilepticus	nervous system	GRIA2,SRC,TNF,SNTA1,SLC8A3,PTK2B,BDNF,PNPO,CCL3,SSTR4,CCL2,CASP8,DMD,NTRK2,SCN8A,SLC8A1,HMOX1,CASP3,ANK3,AQP4,MEF2C,BECN1,ABCC2,CNR1,SLC12A5,PTGS2
tachycardia ventricular	cardiovascular	GNAI2,ABCC9,CASQ2,RYR2,SCN5A
thoracic aortic aneurysm and aortic dissection	cardiovascular	MFAP5,SLC2A10,TGFB3,MYLK,ACTA2,EFEMP2,NOTCH1,LOX,FLNA,HCN4,TGFB2,SMAD3,ELN,COL5A1,COL5A2,MAT2A,COL1A1,MYH11,BGN,TGFBR1,PRKG1,FOXE3,COL3A1,SMAD4,SMAD2,FBN2,FBN1,TGFBR2
tight skin contracture syndrome	congenital hereditary and neonatal	LMNA,ZMPSTE24
torsades de pointes	cardiovascular	KCNH2,SCN5A
ventricular fibrillation	cardiovascular	KCNJ8,KCNE2,KCNH2,SEC61G,SCN10A,SCN5A
walker warburg	congenital hereditary and neonatal	B3GALNT2,B4GAT1,COL4A1,POMGNT2,FKRP,POMK,DAG1,RXYLT1,CRPPA,POMT1,FKTN,POMT2,POMGNT1,LARGE1
werner syndrome	congenital hereditary and neonatal	LMNA,WRN
wolff parkinson white syndrome	cardiovascular	PRKAG2
