# Supplementary material for: Integrative network analysis interweaves the missing links in cardiomyopathy diseasome
Source: Sci Rep. 2022 Nov 16;12:19670. doi: 10.1038/s41598-022-24246-x (PMC9668833; doi:10.1038/s41598-022-24246-x)
Supplement: Supplementary file 4 — Supplementary Information 4. [file 41598_2022_24246_MOESM4_ESM.xlsx]

## Sheet: Sheet1
# Table S4: Cardiomyopathy diseasome network. The disease projection data of the bipartite network.
# Disease A	Disease B
acrokeratosis verruciformis	darier disease
acrokeratosis verruciformis	diabetes mellitus
acrokeratosis verruciformis	diabetic cardiomyopathy
acrokeratosis verruciformis	heart failure
acrokeratosis verruciformis	keratosis follicularis
acrokeratosis verruciformis	schizophrenia
congestive heart failure	alzheimer's disease
congestive heart failure	aortic aneurysm
congestive heart failure	atrial fibrillation
congestive heart failure	atrial standstill
congestive heart failure	bipolar disorder
congestive heart failure	breast carcinoma
congestive heart failure	breast neoplasm
congestive heart failure	cardiomyopathy dilated
congestive heart failure	cardiomyopathy hypertrophic
congestive heart failure	cardiomyopathy idiopathic
congestive heart failure	cardiomyopathy restrictive
congestive heart failure	colorectal carcinoma
congestive heart failure	coronary syndrome
congestive heart failure	crohn disease
congestive heart failure	cutaneous melanoma
congestive heart failure	darier disease
congestive heart failure	dementia
congestive heart failure	depressive disorder
congestive heart failure	diabetes mellitus
congestive heart failure	diabetic cardiomyopathy
congestive heart failure	heart failure
congestive heart failure	hypertrophic obstructive cardiomyopathy
congestive heart failure	keratosis follicularis
congestive heart failure	left ventricular non compaction
congestive heart failure	lipodystrophy partial
congestive heart failure	lung neoplasm
congestive heart failure	mandibulofacial dysostosis
congestive heart failure	melanoma
congestive heart failure	mental retardation
congestive heart failure	myocardial infarction
congestive heart failure	non small cell lung carcinoma
congestive heart failure	obstructive airway disease
congestive heart failure	pulmonary fibrosis
congestive heart failure	resting heart rate
congestive heart failure	schizophrenia
congestive heart failure	status epilepticus
darier disease	diabetes mellitus
darier disease	diabetic cardiomyopathy
darier disease	heart failure
darier disease	keratosis follicularis
darier disease	schizophrenia
diabetes mellitus	alzheimer's disease
diabetes mellitus	aortic aneurysm
diabetes mellitus	atrial fibrillation
diabetes mellitus	beck
diabetes mellitus	bipolar disorder
diabetes mellitus	breast carcinoma
diabetes mellitus	breast neoplasm
diabetes mellitus	cardiomyopathy hypertrophic
diabetes mellitus	cataract
diabetes mellitus	colorectal carcinoma
diabetes mellitus	coronary syndrome
diabetes mellitus	crohn disease
diabetes mellitus	cutaneous melanoma
diabetes mellitus	dementia
diabetes mellitus	depressive disorder
diabetes mellitus	diabetic cardiomyopathy
diabetes mellitus	heart failure
diabetes mellitus	hypercholesterolemia
diabetes mellitus	jervell lange nielsen syndrome
diabetes mellitus	keratosis follicularis
diabetes mellitus	leopard syndrome
diabetes mellitus	lipodystrophy partial
diabetes mellitus	long qt syndrome
diabetes mellitus	lung adenocarcinoma
diabetes mellitus	lung neoplasm
diabetes mellitus	mandibulofacial dysostosis
diabetes mellitus	melanoma
diabetes mellitus	mental retardation
diabetes mellitus	monogenic diabetes
diabetes mellitus	muscular dystrophy
diabetes mellitus	myocardial infarction
diabetes mellitus	non small cell lung carcinoma
diabetes mellitus	noonan syndrome
diabetes mellitus	obstructive airway disease
diabetes mellitus	polycystic ovary syndrome
diabetes mellitus	pulmonary fibrosis
diabetes mellitus	romano ward syndrome
diabetes mellitus	schizophrenia
diabetes mellitus	short qt syndrome
diabetes mellitus	status epilepticus
diabetic cardiomyopathy	heart failure
diabetic cardiomyopathy	keratosis follicularis
diabetic cardiomyopathy	schizophrenia
heart failure	alzheimer's disease
heart failure	aortic aneurysm
heart failure	atrial fibrillation
heart failure	atrial standstill
heart failure	bipolar disorder
heart failure	breast carcinoma
heart failure	breast neoplasm
heart failure	cardiomyopathy idiopathic
heart failure	colorectal carcinoma
heart failure	coronary syndrome
heart failure	crohn disease
heart failure	cutaneous melanoma
heart failure	dementia
heart failure	depressive disorder
heart failure	keratosis follicularis
heart failure	lung neoplasm
heart failure	mandibulofacial dysostosis
heart failure	melanoma
heart failure	mental retardation
heart failure	myocardial infarction
heart failure	non small cell lung carcinoma
heart failure	obstructive airway disease
heart failure	pulmonary fibrosis
heart failure	resting heart rate
heart failure	schizophrenia
heart failure	status epilepticus
keratosis follicularis	schizophrenia
schizophrenia	adenomatous polyposis coli
schizophrenia	alzheimer's disease
schizophrenia	amyloidosis
schizophrenia	aortic aneurysm
schizophrenia	atrial fibrillation
schizophrenia	bipolar disorder
schizophrenia	breast carcinoma
schizophrenia	breast neoplasm
schizophrenia	brugada syndrome
schizophrenia	cataract
schizophrenia	charcot marie tooth disease
schizophrenia	colorectal carcinoma
schizophrenia	coronary syndrome
schizophrenia	crohn disease
schizophrenia	cytochrome c oxidase deficiency
schizophrenia	dementia
schizophrenia	depressive disorder
schizophrenia	hypercholesterolemia
schizophrenia	hypogonadism hypogonadotropic
schizophrenia	long qt syndrome
schizophrenia	lung adenocarcinoma
schizophrenia	lung neoplasm
schizophrenia	melanoma
schizophrenia	mental retardation
schizophrenia	myocardial infarction
schizophrenia	myopathy
schizophrenia	non small cell lung carcinoma
schizophrenia	obstructive airway disease
schizophrenia	pheochromocytoma
schizophrenia	polycystic ovary syndrome
schizophrenia	pulmonary fibrosis
schizophrenia	retinitis pigmentosa
schizophrenia	status epilepticus
adenomatous polyposis coli	amyloid cardiomyopathy
adenomatous polyposis coli	amyloid neuropathy
adenomatous polyposis coli	amyloidosis
adenomatous polyposis coli	breast carcinoma
adenomatous polyposis coli	breast neoplasm
adenomatous polyposis coli	carpal tunnel syndrome
adenomatous polyposis coli	colorectal carcinoma
adenomatous polyposis coli	cytochrome c oxidase deficiency
adenomatous polyposis coli	depressive disorder
adenomatous polyposis coli	dystransthyretinemic euthyroidal hyperthyroxinemia
adenomatous polyposis coli	hyperthyroxinemia dystransthyretinemic
adenomatous polyposis coli	lung adenocarcinoma
adenomatous polyposis coli	lung neoplasm
adenomatous polyposis coli	melanoma
adenomatous polyposis coli	non small cell lung carcinoma
adenomatous polyposis coli	status epilepticus
amyloid cardiomyopathy	amyloid neuropathy
amyloid cardiomyopathy	amyloidosis
amyloid cardiomyopathy	carpal tunnel syndrome
amyloid cardiomyopathy	dystransthyretinemic euthyroidal hyperthyroxinemia
amyloid cardiomyopathy	hyperthyroxinemia dystransthyretinemic
amyloid neuropathy	amyloidosis
amyloid neuropathy	carpal tunnel syndrome
amyloid neuropathy	dystransthyretinemic euthyroidal hyperthyroxinemia
amyloid neuropathy	hyperthyroxinemia dystransthyretinemic
amyloidosis	alzheimer's disease
amyloidosis	breast neoplasm
amyloidosis	cardiomyopathy dilated
amyloidosis	carpal tunnel syndrome
amyloidosis	dementia
amyloidosis	depressive disorder
amyloidosis	dystransthyretinemic euthyroidal hyperthyroxinemia
amyloidosis	hypercholesterolemia
amyloidosis	hyperthyroxinemia dystransthyretinemic
amyloidosis	myocardial infarction
amyloidosis	pick's disease
breast carcinoma	alzheimer's disease
breast carcinoma	aortic aneurysm
breast carcinoma	atrial fibrillation
breast carcinoma	beck
breast carcinoma	bipolar disorder
breast carcinoma	breast neoplasm
breast carcinoma	brugada syndrome
breast carcinoma	cardiomyopathy dilated
breast carcinoma	cardiomyopathy hypertrophic
breast carcinoma	cataract
breast carcinoma	charcot marie tooth disease
breast carcinoma	colorectal carcinoma
breast carcinoma	coronary syndrome
breast carcinoma	crohn disease
breast carcinoma	cutaneous melanoma
breast carcinoma	cytochrome c oxidase deficiency
breast carcinoma	dementia
breast carcinoma	depressive disorder
breast carcinoma	epidermolysis bullosa
breast carcinoma	gastrointestinal stromal tumor
breast carcinoma	hypercholesterolemia
breast carcinoma	hypogonadism hypogonadotropic
breast carcinoma	idiopathic pulmonary fibrosis
breast carcinoma	leopard syndrome
breast carcinoma	lipodystrophy
breast carcinoma	lipodystrophy partial
breast carcinoma	lung adenocarcinoma
breast carcinoma	lung neoplasm
breast carcinoma	melanoma
breast carcinoma	mental retardation
breast carcinoma	microphthalmia syndrome
breast carcinoma	muscular dystrophy
breast carcinoma	myocardial infarction
breast carcinoma	non small cell lung carcinoma
breast carcinoma	noonan syndrome
breast carcinoma	obstructive airway disease
breast carcinoma	pheochromocytoma
breast carcinoma	polycystic ovary syndrome
breast carcinoma	pulmonary fibrosis
breast carcinoma	retinitis pigmentosa
breast carcinoma	status epilepticus
breast carcinoma	thoracic aortic aneurysm and aortic dissection
breast neoplasm	alzheimer's disease
breast neoplasm	aortic aneurysm
breast neoplasm	atrial fibrillation
breast neoplasm	bipolar disorder
breast neoplasm	brugada syndrome
breast neoplasm	cardiomyopathy dilated
breast neoplasm	cardiomyopathy hypertrophic
breast neoplasm	cataract
breast neoplasm	charcot marie tooth disease
breast neoplasm	colorectal carcinoma
breast neoplasm	coronary syndrome
breast neoplasm	crohn disease
breast neoplasm	cutaneous melanoma
breast neoplasm	cytochrome c oxidase deficiency
breast neoplasm	dementia
breast neoplasm	depressive disorder
breast neoplasm	epidermolysis bullosa
breast neoplasm	hypercholesterolemia
breast neoplasm	hypogonadism hypogonadotropic
breast neoplasm	idiopathic pulmonary fibrosis
breast neoplasm	leopard syndrome
breast neoplasm	lipodystrophy
breast neoplasm	lipodystrophy partial
breast neoplasm	lung adenocarcinoma
breast neoplasm	lung neoplasm
breast neoplasm	mandibulofacial dysostosis
breast neoplasm	melanoma
breast neoplasm	mental retardation
breast neoplasm	microphthalmia syndrome
breast neoplasm	muscular dystrophy
breast neoplasm	myocardial infarction
breast neoplasm	non small cell lung carcinoma
breast neoplasm	noonan syndrome
breast neoplasm	obstructive airway disease
breast neoplasm	pheochromocytoma
breast neoplasm	polycystic ovary syndrome
breast neoplasm	pulmonary fibrosis
breast neoplasm	retinitis pigmentosa
breast neoplasm	status epilepticus
breast neoplasm	thoracic aortic aneurysm and aortic dissection
carpal tunnel syndrome	dystransthyretinemic euthyroidal hyperthyroxinemia
carpal tunnel syndrome	hyperthyroxinemia dystransthyretinemic
colorectal carcinoma	alzheimer's disease
colorectal carcinoma	aortic aneurysm
colorectal carcinoma	atrial fibrillation
colorectal carcinoma	beck
colorectal carcinoma	bipolar disorder
colorectal carcinoma	brugada syndrome
colorectal carcinoma	cardiomyopathy dilated
colorectal carcinoma	cardiomyopathy histiocytoid
colorectal carcinoma	crohn disease
colorectal carcinoma	cutaneous melanoma
colorectal carcinoma	cytochrome c oxidase deficiency
colorectal carcinoma	dementia
colorectal carcinoma	depressive disorder
colorectal carcinoma	hypercholesterolemia
colorectal carcinoma	leber's optic atrophy
colorectal carcinoma	leopard syndrome
colorectal carcinoma	lipodystrophy
colorectal carcinoma	lipodystrophy partial
colorectal carcinoma	loeys dietz syndrome
colorectal carcinoma	lung adenocarcinoma
colorectal carcinoma	lung neoplasm
colorectal carcinoma	melanoma
colorectal carcinoma	mental retardation
colorectal carcinoma	microphthalmia syndrome
colorectal carcinoma	mitochondrial dna depletion syndrome
colorectal carcinoma	muscular dystrophy
colorectal carcinoma	myocardial infarction
colorectal carcinoma	myopathy encephalopathy
colorectal carcinoma	non small cell lung carcinoma
colorectal carcinoma	noonan syndrome
colorectal carcinoma	obstructive airway disease
colorectal carcinoma	optic atrophy
colorectal carcinoma	pheochromocytoma
colorectal carcinoma	pheochromocytoma extra adrenal
colorectal carcinoma	polycystic ovary syndrome
colorectal carcinoma	pulmonary fibrosis
colorectal carcinoma	retinitis pigmentosa
colorectal carcinoma	status epilepticus
colorectal carcinoma	thoracic aortic aneurysm and aortic dissection
cytochrome c oxidase deficiency	cardioencephalomyopathy
cytochrome c oxidase deficiency	cardiomyopathy hypertrophic
cytochrome c oxidase deficiency	charcot marie tooth disease
cytochrome c oxidase deficiency	depressive disorder
cytochrome c oxidase deficiency	hypertrophic obstructive cardiomyopathy
cytochrome c oxidase deficiency	leber's optic atrophy
cytochrome c oxidase deficiency	leigh disease
cytochrome c oxidase deficiency	melanoma
cytochrome c oxidase deficiency	mitochondrial complex deficiency
cytochrome c oxidase deficiency	myopathy encephalopathy
cytochrome c oxidase deficiency	myopia
cytochrome c oxidase deficiency	optic atrophy
cytochrome c oxidase deficiency	oxidative phosphorylation deficiency
cytochrome c oxidase deficiency	status epilepticus
depressive disorder	alzheimer's disease
depressive disorder	atrial fibrillation
depressive disorder	bipolar disorder
depressive disorder	brugada syndrome
depressive disorder	cardiomyopathy dilated
depressive disorder	cataract
depressive disorder	coronary syndrome
depressive disorder	crohn disease
depressive disorder	dementia
depressive disorder	hypercholesterolemia
depressive disorder	hypogonadism hypogonadotropic
depressive disorder	long qt syndrome
depressive disorder	lung neoplasm
depressive disorder	melanoma
depressive disorder	mental retardation
depressive disorder	myocardial infarction
depressive disorder	non small cell lung carcinoma
depressive disorder	obstructive airway disease
depressive disorder	pick's disease
depressive disorder	polycystic ovary syndrome
depressive disorder	pulmonary fibrosis
depressive disorder	retinitis pigmentosa
depressive disorder	status epilepticus
dystransthyretinemic euthyroidal hyperthyroxinemia	hyperthyroxinemia dystransthyretinemic
lung adenocarcinoma	brugada syndrome
lung adenocarcinoma	cardiomyopathy dilated
lung adenocarcinoma	cardiomyopathy hypertrophic
lung adenocarcinoma	cutaneous melanoma
lung adenocarcinoma	leopard syndrome
lung adenocarcinoma	lung neoplasm
lung adenocarcinoma	melanoma
lung adenocarcinoma	mental retardation
lung adenocarcinoma	non small cell lung carcinoma
lung adenocarcinoma	noonan syndrome
lung adenocarcinoma	retinitis pigmentosa
lung neoplasm	alzheimer's disease
lung neoplasm	atrial fibrillation
lung neoplasm	bipolar disorder
lung neoplasm	brugada syndrome
lung neoplasm	cardiomyopathy dilated
lung neoplasm	cardiomyopathy hypertrophic
lung neoplasm	coronary syndrome
lung neoplasm	crohn disease
lung neoplasm	cutaneous melanoma
lung neoplasm	dementia
lung neoplasm	hypogonadism hypogonadotropic
lung neoplasm	idiopathic pulmonary fibrosis
lung neoplasm	leopard syndrome
lung neoplasm	lipodystrophy
lung neoplasm	lipodystrophy partial
lung neoplasm	melanoma
lung neoplasm	mental retardation
lung neoplasm	microphthalmia syndrome
lung neoplasm	muscular dystrophy
lung neoplasm	myocardial infarction
lung neoplasm	non small cell lung carcinoma
lung neoplasm	noonan syndrome
lung neoplasm	obstructive airway disease
lung neoplasm	paraganglioma
lung neoplasm	pheochromocytoma
lung neoplasm	pheochromocytoma extra adrenal
lung neoplasm	pulmonary fibrosis
lung neoplasm	status epilepticus
melanoma	alzheimer's disease
melanoma	atrial fibrillation
melanoma	bipolar disorder
melanoma	cardiomyopathy dilated
melanoma	cardiomyopathy hypertrophic
melanoma	carney stratakis syndrome
melanoma	crohn disease
melanoma	cutaneous melanoma
melanoma	dementia
melanoma	gastrointestinal stromal tumor
melanoma	idiopathic pulmonary fibrosis
melanoma	leopard syndrome
melanoma	lipodystrophy partial
melanoma	mental retardation
melanoma	mitochondrial complex deficiency
melanoma	myocardial infarction
melanoma	non small cell lung carcinoma
melanoma	noonan syndrome
melanoma	obstructive airway disease
melanoma	paraganglioma
melanoma	paraganglioma pheochromocytoma syndrome
melanoma	pheochromocytoma
melanoma	pheochromocytoma extra adrenal
melanoma	pulmonary fibrosis
melanoma	status epilepticus
non small cell lung carcinoma	alzheimer's disease
non small cell lung carcinoma	aortic aneurysm
non small cell lung carcinoma	cardiomyopathy dilated
non small cell lung carcinoma	cardiomyopathy hypertrophic
non small cell lung carcinoma	crohn disease
non small cell lung carcinoma	cutaneous melanoma
non small cell lung carcinoma	dementia
non small cell lung carcinoma	hypogonadism hypogonadotropic
non small cell lung carcinoma	idiopathic pulmonary fibrosis
non small cell lung carcinoma	leopard syndrome
non small cell lung carcinoma	mental retardation
non small cell lung carcinoma	microphthalmia syndrome
non small cell lung carcinoma	myocardial infarction
non small cell lung carcinoma	noonan syndrome
non small cell lung carcinoma	obstructive airway disease
non small cell lung carcinoma	pheochromocytoma
non small cell lung carcinoma	pheochromocytoma extra adrenal
non small cell lung carcinoma	pulmonary fibrosis
non small cell lung carcinoma	status epilepticus
status epilepticus	alzheimer's disease
status epilepticus	bipolar disorder
status epilepticus	cardiomyopathy dilated
status epilepticus	cardiomyopathy idiopathic
status epilepticus	crohn disease
status epilepticus	dementia
status epilepticus	long qt syndrome
status epilepticus	mental retardation
status epilepticus	muscular dystrophy
status epilepticus	myocardial infarction
status epilepticus	obstructive airway disease
status epilepticus	pulmonary fibrosis
alzheimer's disease	atrial fibrillation
alzheimer's disease	beck
alzheimer's disease	bipolar disorder
alzheimer's disease	cardiomyopathy dilated
alzheimer's disease	crohn disease
alzheimer's disease	dementia
alzheimer's disease	hypercholesterolemia
alzheimer's disease	lipodystrophy partial
alzheimer's disease	mitochondrial complex deficiency nuclear
alzheimer's disease	mitochondrial dna depletion syndrome
alzheimer's disease	monogenic diabetes
alzheimer's disease	myocardial infarction
alzheimer's disease	obstructive airway disease
alzheimer's disease	oxidative phosphorylation deficiency
alzheimer's disease	pick's disease
alzheimer's disease	polycystic ovary syndrome
alzheimer's disease	pulmonary fibrosis
atrial fibrillation	arrhythmogenic right ventricular cardiomyopathy
atrial fibrillation	atrial septal defect
atrial fibrillation	atrial standstill
atrial fibrillation	beck
atrial fibrillation	bipolar disorder
atrial fibrillation	brugada syndrome
atrial fibrillation	bundle branch block
atrial fibrillation	cantu syndrome
atrial fibrillation	cardiomyopathy dilated
atrial fibrillation	cardiomyopathy hypertrophic
atrial fibrillation	cardiomyopathy idiopathic
atrial fibrillation	catecholaminergic polymorphic ventricular tachycardia
atrial fibrillation	charcot marie tooth disease
atrial fibrillation	dementia
atrial fibrillation	distal myopathy
atrial fibrillation	ebstein anomaly
atrial fibrillation	heart block
atrial fibrillation	heart hand syndrome
atrial fibrillation	hypertrophic obstructive cardiomyopathy
atrial fibrillation	hypogonadism hypogonadotropic
atrial fibrillation	jervell lange nielsen syndrome
atrial fibrillation	left ventricular non compaction
atrial fibrillation	lipodystrophy
atrial fibrillation	lipodystrophy partial
atrial fibrillation	long qt syndrome
atrial fibrillation	mental retardation
atrial fibrillation	monilethrix
atrial fibrillation	muscular dystrophy
atrial fibrillation	myocardial infarction
atrial fibrillation	myofibrillar myopathy
atrial fibrillation	myopathy
atrial fibrillation	myopathy hyaline body
atrial fibrillation	myopathy myosin storage
atrial fibrillation	myopathy proximal
atrial fibrillation	osteochondrodysplasia
atrial fibrillation	ostium secundum atrial septal defect
atrial fibrillation	paroxysmal atrial fibrillation
atrial fibrillation	paroxysmal ventricular fibrillation
atrial fibrillation	pick's disease
atrial fibrillation	romano ward syndrome
atrial fibrillation	salih myopathy
atrial fibrillation	scapuloperoneal myopathy
atrial fibrillation	scapuloperoneal syndrome myopathic
atrial fibrillation	short qt syndrome
atrial fibrillation	sick sinus syndrome
atrial fibrillation	tachycardia ventricular
atrial fibrillation	thoracic aortic aneurysm and aortic dissection
atrial fibrillation	torsades de pointes
atrial fibrillation	ventricular fibrillation
beck	cardiomyopathy hypertrophic
beck	jervell lange nielsen syndrome
beck	long qt syndrome
beck	romano ward syndrome
beck	short qt syndrome
bipolar disorder	brugada syndrome
bipolar disorder	cardiomyopathy hypertrophic
bipolar disorder	coronary syndrome
bipolar disorder	crohn disease
bipolar disorder	dementia
bipolar disorder	leigh disease
bipolar disorder	long qt syndrome
bipolar disorder	mental retardation
bipolar disorder	mitochondrial complex deficiency
bipolar disorder	mitochondrial complex deficiency nuclear
bipolar disorder	mitochondrial dna depletion syndrome
bipolar disorder	monogenic diabetes
bipolar disorder	muscular dystrophy
bipolar disorder	myocardial infarction
bipolar disorder	obstructive airway disease
bipolar disorder	pheochromocytoma
bipolar disorder	polycystic ovary syndrome
bipolar disorder	pulmonary fibrosis
bipolar disorder	retinitis pigmentosa
cardiomyopathy dilated	arrhythmogenic right ventricular cardiomyopathy
cardiomyopathy dilated	atrial septal defect
cardiomyopathy dilated	atrial standstill
cardiomyopathy dilated	atrioventricular block
cardiomyopathy dilated	barth syndrome
cardiomyopathy dilated	brugada syndrome
cardiomyopathy dilated	bundle branch block
cardiomyopathy dilated	cantu syndrome
cardiomyopathy dilated	cardiomyopathy hypertrophic
cardiomyopathy dilated	cardiomyopathy idiopathic
cardiomyopathy dilated	cardiomyopathy restrictive
cardiomyopathy dilated	carney stratakis syndrome
cardiomyopathy dilated	cataract
cardiomyopathy dilated	charcot marie tooth disease
cardiomyopathy dilated	coronary syndrome
cardiomyopathy dilated	cutaneous melanoma
cardiomyopathy dilated	dementia
cardiomyopathy dilated	distal myopathy
cardiomyopathy dilated	ebstein anomaly
cardiomyopathy dilated	epidermolysis bullosa
cardiomyopathy dilated	gastrointestinal stromal tumor
cardiomyopathy dilated	heart block
cardiomyopathy dilated	heart hand syndrome
cardiomyopathy dilated	hypercholesterolemia
cardiomyopathy dilated	hypertrophic obstructive cardiomyopathy
cardiomyopathy dilated	hypogonadism hypogonadotropic
cardiomyopathy dilated	idiopathic pulmonary fibrosis
cardiomyopathy dilated	keratosis palmoplantaris striata
cardiomyopathy dilated	left ventricular non compaction
cardiomyopathy dilated	leigh disease
cardiomyopathy dilated	leopard syndrome
cardiomyopathy dilated	limb girdle muscular dystrophy dystroglycanopathy
cardiomyopathy dilated	lipodystrophy
cardiomyopathy dilated	lipodystrophy partial
cardiomyopathy dilated	long qt syndrome
cardiomyopathy dilated	mandibuloacral dysplasia
cardiomyopathy dilated	mandibulofacial dysostosis
cardiomyopathy dilated	mental retardation
cardiomyopathy dilated	methylglutaconic aciduria
cardiomyopathy dilated	mitochondrial complex deficiency
cardiomyopathy dilated	monilethrix
cardiomyopathy dilated	monogenic diabetes
cardiomyopathy dilated	muscle eye brain disease
cardiomyopathy dilated	muscular dystrophy
cardiomyopathy dilated	muscular dystrophy dystroglycanopathy
cardiomyopathy dilated	myocardial infarction
cardiomyopathy dilated	myofibrillar myopathy
cardiomyopathy dilated	myopathy
cardiomyopathy dilated	myopathy hyaline body
cardiomyopathy dilated	myopathy myosin storage
cardiomyopathy dilated	myopathy proximal
cardiomyopathy dilated	nemaline myopathy
cardiomyopathy dilated	neurogenic scapuloperoneal syndrome kaeser
cardiomyopathy dilated	noonan syndrome
cardiomyopathy dilated	obstructive airway disease
cardiomyopathy dilated	osteochondrodysplasia
cardiomyopathy dilated	ostium secundum atrial septal defect
cardiomyopathy dilated	paragangliolas
cardiomyopathy dilated	paraganglioma
cardiomyopathy dilated	paraganglioma pheochromocytoma syndrome
cardiomyopathy dilated	paroxysmal atrial fibrillation
cardiomyopathy dilated	paroxysmal ventricular fibrillation
cardiomyopathy dilated	pheochromocytoma
cardiomyopathy dilated	pheochromocytoma extra adrenal
cardiomyopathy dilated	pick's disease
cardiomyopathy dilated	polycystic ovary syndrome
cardiomyopathy dilated	progeria
cardiomyopathy dilated	pulmonary fibrosis
cardiomyopathy dilated	romano ward syndrome
cardiomyopathy dilated	salih myopathy
cardiomyopathy dilated	scapuloperoneal myopathy
cardiomyopathy dilated	scapuloperoneal syndrome myopathic
cardiomyopathy dilated	scapuloperoneal syndrome neurogenic
cardiomyopathy dilated	scleroderma
cardiomyopathy dilated	sick sinus syndrome
cardiomyopathy dilated	sinoatrial block
cardiomyopathy dilated	skin fragility woolly hair syndrome
cardiomyopathy dilated	tachycardia ventricular
cardiomyopathy dilated	tight skin contracture syndrome
cardiomyopathy dilated	torsades de pointes
cardiomyopathy dilated	ventricular fibrillation
cardiomyopathy dilated	walker warburg
cardiomyopathy dilated	werner syndrome
crohn disease	cardiomyopathy idiopathic
crohn disease	coronary syndrome
crohn disease	dementia
crohn disease	lipodystrophy partial
crohn disease	loeys dietz syndrome
crohn disease	myocardial infarction
crohn disease	obstructive airway disease
crohn disease	pulmonary fibrosis
crohn disease	renal carnitine transport defect
crohn disease	thoracic aortic aneurysm and aortic dissection
dementia	distal myopathy
dementia	hypercholesterolemia
dementia	myocardial infarction
dementia	obstructive airway disease
dementia	pick's disease
dementia	pulmonary fibrosis
hypercholesterolemia	cardiomyopathy hypertrophic
hypercholesterolemia	hypertrophic obstructive cardiomyopathy
hypercholesterolemia	left ventricular non compaction
hypercholesterolemia	myocardial infarction
hypercholesterolemia	polycystic ovary syndrome
lipodystrophy partial	atrioventricular block
lipodystrophy partial	cardiomyopathy idiopathic
lipodystrophy partial	charcot marie tooth disease
lipodystrophy partial	heart hand syndrome
lipodystrophy partial	left ventricular non compaction
lipodystrophy partial	lipodystrophy
lipodystrophy partial	mandibuloacral dysplasia
lipodystrophy partial	mandibulofacial dysostosis
lipodystrophy partial	monogenic diabetes
lipodystrophy partial	muscular dystrophy
lipodystrophy partial	polycystic ovary syndrome
lipodystrophy partial	progeria
lipodystrophy partial	scleroderma
lipodystrophy partial	sinoatrial block
lipodystrophy partial	tight skin contracture syndrome
lipodystrophy partial	werner syndrome
mitochondrial complex deficiency nuclear	cardiomyopathy histiocytoid
mitochondrial complex deficiency nuclear	cardiomyopathy hypertrophic
mitochondrial complex deficiency nuclear	leigh disease
mitochondrial complex deficiency nuclear	linear skin defect
mitochondrial complex deficiency nuclear	microphthalmia syndrome
mitochondrial complex deficiency nuclear	mitochondrial complex deficiency
mitochondrial complex deficiency nuclear	optic atrophy
mitochondrial complex deficiency nuclear	oxidative phosphorylation deficiency
mitochondrial dna depletion syndrome	cardiomyopathy hypertrophic
mitochondrial dna depletion syndrome	charcot marie tooth disease
mitochondrial dna depletion syndrome	leigh disease
mitochondrial dna depletion syndrome	mental retardation
mitochondrial dna depletion syndrome	optic atrophy
mitochondrial dna depletion syndrome	retinitis pigmentosa
monogenic diabetes	atrioventricular block
monogenic diabetes	cardiomyopathy idiopathic
monogenic diabetes	charcot marie tooth disease
monogenic diabetes	heart hand syndrome
monogenic diabetes	left ventricular non compaction
monogenic diabetes	mandibuloacral dysplasia
monogenic diabetes	mandibulofacial dysostosis
monogenic diabetes	muscular dystrophy
monogenic diabetes	polycystic ovary syndrome
monogenic diabetes	progeria
monogenic diabetes	scleroderma
monogenic diabetes	sinoatrial block
monogenic diabetes	tight skin contracture syndrome
monogenic diabetes	werner syndrome
myocardial infarction	aortic aneurysm
myocardial infarction	atrial septal defect
myocardial infarction	atrial standstill
myocardial infarction	cardiomyopathy hypertrophic
myocardial infarction	cardiomyopathy restrictive
myocardial infarction	coronary syndrome
myocardial infarction	distal myopathy
myocardial infarction	ebstein anomaly
myocardial infarction	hypertrophic obstructive cardiomyopathy
myocardial infarction	left ventricular non compaction
myocardial infarction	muscular dystrophy
myocardial infarction	myopathy hyaline body
myocardial infarction	myopathy myosin storage
myocardial infarction	obstructive airway disease
myocardial infarction	ostium secundum atrial septal defect
myocardial infarction	polycystic ovary syndrome
myocardial infarction	pulmonary fibrosis
myocardial infarction	scapuloperoneal myopathy
myocardial infarction	scapuloperoneal syndrome myopathic
obstructive airway disease	aortic aneurysm
obstructive airway disease	arrhythmogenic right ventricular cardiomyopathy
obstructive airway disease	coronary syndrome
obstructive airway disease	epidermolysis bullosa
obstructive airway disease	idiopathic pulmonary fibrosis
obstructive airway disease	keratosis palmoplantaris striata
obstructive airway disease	muscular dystrophy
obstructive airway disease	pulmonary fibrosis
obstructive airway disease	skin fragility woolly hair syndrome
obstructive airway disease	thoracic aortic aneurysm and aortic dissection
oxidative phosphorylation deficiency	charcot marie tooth disease
oxidative phosphorylation deficiency	mitochondrial cardiomyopathy
polycystic ovary syndrome	atrioventricular block
polycystic ovary syndrome	cardiomyopathy idiopathic
polycystic ovary syndrome	charcot marie tooth disease
polycystic ovary syndrome	heart hand syndrome
polycystic ovary syndrome	left ventricular non compaction
polycystic ovary syndrome	mandibuloacral dysplasia
polycystic ovary syndrome	mandibulofacial dysostosis
polycystic ovary syndrome	muscular dystrophy
polycystic ovary syndrome	progeria
polycystic ovary syndrome	scleroderma
polycystic ovary syndrome	sinoatrial block
polycystic ovary syndrome	tight skin contracture syndrome
polycystic ovary syndrome	werner syndrome
pulmonary fibrosis	aortic aneurysm
pulmonary fibrosis	arrhythmogenic right ventricular cardiomyopathy
pulmonary fibrosis	coronary syndrome
pulmonary fibrosis	epidermolysis bullosa
pulmonary fibrosis	idiopathic pulmonary fibrosis
pulmonary fibrosis	keratosis palmoplantaris striata
pulmonary fibrosis	muscular dystrophy
pulmonary fibrosis	noonan syndrome
pulmonary fibrosis	skin fragility woolly hair syndrome
aortic aneurysm	cardiomyopathy hypertrophic
aortic aneurysm	cataract
aortic aneurysm	loeys dietz syndrome
aortic aneurysm	thoracic aortic aneurysm and aortic dissection
cardiomyopathy hypertrophic	atrial septal defect
cardiomyopathy hypertrophic	cardioencephalomyopathy
cardiomyopathy hypertrophic	cardiomyopathy idiopathic
cardiomyopathy hypertrophic	cardiomyopathy restrictive
cardiomyopathy hypertrophic	catecholaminergic polymorphic ventricular tachycardia
cardiomyopathy hypertrophic	coronary syndrome
cardiomyopathy hypertrophic	creatine phosphokinase elevated serum
cardiomyopathy hypertrophic	cutaneous melanoma
cardiomyopathy hypertrophic	distal myopathy
cardiomyopathy hypertrophic	ebstein anomaly
cardiomyopathy hypertrophic	filaminopathy
cardiomyopathy hypertrophic	glycogen storage disease
cardiomyopathy hypertrophic	heart glycogen storage disease
cardiomyopathy hypertrophic	hyperckmia
cardiomyopathy hypertrophic	hypertrophic obstructive cardiomyopathy
cardiomyopathy hypertrophic	jervell lange nielsen syndrome
cardiomyopathy hypertrophic	left ventricular non compaction
cardiomyopathy hypertrophic	leigh disease
cardiomyopathy hypertrophic	leopard syndrome
cardiomyopathy hypertrophic	long qt syndrome
cardiomyopathy hypertrophic	mitochondrial complex deficiency
cardiomyopathy hypertrophic	mitochondrial complex deficiency mitochondrial
cardiomyopathy hypertrophic	muscular dystrophy
cardiomyopathy hypertrophic	myofibrillar myopathy
cardiomyopathy hypertrophic	myopathies nemaline
cardiomyopathy hypertrophic	myopathy
cardiomyopathy hypertrophic	myopathy hyaline body
cardiomyopathy hypertrophic	myopathy myosin storage
cardiomyopathy hypertrophic	myopathy proximal
cardiomyopathy hypertrophic	myopia
cardiomyopathy hypertrophic	nemaline myopathy
cardiomyopathy hypertrophic	noonan syndrome
cardiomyopathy hypertrophic	optic atrophy
cardiomyopathy hypertrophic	ostium secundum atrial septal defect
cardiomyopathy hypertrophic	pontocerebellar hypoplasia hypotonia
cardiomyopathy hypertrophic	retinitis pigmentosa
cardiomyopathy hypertrophic	rippling muscle disease
cardiomyopathy hypertrophic	romano ward syndrome
cardiomyopathy hypertrophic	salih myopathy
cardiomyopathy hypertrophic	scapuloperoneal myopathy
cardiomyopathy hypertrophic	scapuloperoneal syndrome myopathic
cardiomyopathy hypertrophic	short qt syndrome
cardiomyopathy hypertrophic	sick sinus syndrome
cardiomyopathy hypertrophic	tachycardia ventricular
cardiomyopathy hypertrophic	wolff parkinson white syndrome
cataract	muscular dystrophy dystroglycanopathy
cataract	myofibrillar myopathy
cataract	myopia
cataract	thoracic aortic aneurysm and aortic dissection
loeys dietz syndrome	arrhythmogenic right ventricular cardiomyopathy
loeys dietz syndrome	thoracic aortic aneurysm and aortic dissection
thoracic aortic aneurysm and aortic dissection	arrhythmogenic right ventricular cardiomyopathy
thoracic aortic aneurysm and aortic dissection	brugada syndrome
thoracic aortic aneurysm and aortic dissection	sick sinus syndrome
arrhythmogenic right ventricular cardiomyopathy	brugada syndrome
arrhythmogenic right ventricular cardiomyopathy	catecholaminergic polymorphic ventricular tachycardia
arrhythmogenic right ventricular cardiomyopathy	epidermolysis bullosa
arrhythmogenic right ventricular cardiomyopathy	idiopathic pulmonary fibrosis
arrhythmogenic right ventricular cardiomyopathy	keratosis palmoplantaris striata
arrhythmogenic right ventricular cardiomyopathy	long qt syndrome
arrhythmogenic right ventricular cardiomyopathy	muscular dystrophy
arrhythmogenic right ventricular cardiomyopathy	naxos disease
arrhythmogenic right ventricular cardiomyopathy	skin fragility woolly hair syndrome
arrhythmogenic right ventricular cardiomyopathy	tachycardia ventricular
brugada syndrome	atrial standstill
brugada syndrome	bundle branch block
brugada syndrome	cantu syndrome
brugada syndrome	heart block
brugada syndrome	hypogonadism hypogonadotropic
brugada syndrome	long qt syndrome
brugada syndrome	monilethrix
brugada syndrome	osteochondrodysplasia
brugada syndrome	paroxysmal atrial fibrillation
brugada syndrome	paroxysmal ventricular fibrillation
brugada syndrome	romano ward syndrome
brugada syndrome	short qt syndrome
brugada syndrome	sick sinus syndrome
brugada syndrome	tachycardia ventricular
brugada syndrome	torsades de pointes
brugada syndrome	ventricular fibrillation
catecholaminergic polymorphic ventricular tachycardia	long qt syndrome
catecholaminergic polymorphic ventricular tachycardia	tachycardia ventricular
epidermolysis bullosa	idiopathic pulmonary fibrosis
epidermolysis bullosa	keratosis palmoplantaris striata
epidermolysis bullosa	muscular dystrophy
epidermolysis bullosa	skin fragility woolly hair syndrome
idiopathic pulmonary fibrosis	cutaneous melanoma
idiopathic pulmonary fibrosis	keratosis palmoplantaris striata
idiopathic pulmonary fibrosis	skin fragility woolly hair syndrome
keratosis palmoplantaris striata	skin fragility woolly hair syndrome
long qt syndrome	atrial standstill
long qt syndrome	bundle branch block
long qt syndrome	creatine phosphokinase elevated serum
long qt syndrome	distal myopathy
long qt syndrome	heart block
long qt syndrome	hyperckmia
long qt syndrome	hypogonadism hypogonadotropic
long qt syndrome	jervell lange nielsen syndrome
long qt syndrome	monilethrix
long qt syndrome	muscular dystrophy
long qt syndrome	paroxysmal atrial fibrillation
long qt syndrome	paroxysmal ventricular fibrillation
long qt syndrome	rippling muscle disease
long qt syndrome	romano ward syndrome
long qt syndrome	short qt syndrome
long qt syndrome	sick sinus syndrome
long qt syndrome	tachycardia ventricular
long qt syndrome	torsades de pointes
long qt syndrome	ventricular fibrillation
muscular dystrophy	atrioventricular block
muscular dystrophy	cardiomyopathy idiopathic
muscular dystrophy	charcot marie tooth disease
muscular dystrophy	creatine phosphokinase elevated serum
muscular dystrophy	distal myopathy
muscular dystrophy	ebstein anomaly
muscular dystrophy	heart hand syndrome
muscular dystrophy	hyperckmia
muscular dystrophy	hypertrophic obstructive cardiomyopathy
muscular dystrophy	left ventricular non compaction
muscular dystrophy	limb girdle muscular dystrophy dystroglycanopathy
muscular dystrophy	lipodystrophy
muscular dystrophy	mandibuloacral dysplasia
muscular dystrophy	mandibulofacial dysostosis
muscular dystrophy	microphthalmia syndrome
muscular dystrophy	muscle eye brain disease
muscular dystrophy	muscular dystrophy dystroglycanopathy
muscular dystrophy	myofibrillar myopathy
muscular dystrophy	myopathy
muscular dystrophy	myopathy hyaline body
muscular dystrophy	myopathy myosin storage
muscular dystrophy	myopathy proximal
muscular dystrophy	myopia
muscular dystrophy	progeria
muscular dystrophy	rippling muscle disease
muscular dystrophy	salih myopathy
muscular dystrophy	scapuloperoneal myopathy
muscular dystrophy	scapuloperoneal syndrome myopathic
muscular dystrophy	scleroderma
muscular dystrophy	sinoatrial block
muscular dystrophy	tight skin contracture syndrome
muscular dystrophy	walker warburg
muscular dystrophy	werner syndrome
tachycardia ventricular	atrial standstill
tachycardia ventricular	bundle branch block
tachycardia ventricular	cantu syndrome
tachycardia ventricular	heart block
tachycardia ventricular	hypogonadism hypogonadotropic
tachycardia ventricular	monilethrix
tachycardia ventricular	osteochondrodysplasia
tachycardia ventricular	paroxysmal atrial fibrillation
tachycardia ventricular	paroxysmal ventricular fibrillation
tachycardia ventricular	romano ward syndrome
tachycardia ventricular	sick sinus syndrome
tachycardia ventricular	torsades de pointes
tachycardia ventricular	ventricular fibrillation
atrial septal defect	left ventricular non compaction
atrial septal defect	ostium secundum atrial septal defect
atrial septal defect	sick sinus syndrome
atrial standstill	bundle branch block
atrial standstill	heart block
atrial standstill	hypogonadism hypogonadotropic
atrial standstill	monilethrix
atrial standstill	paroxysmal atrial fibrillation
atrial standstill	paroxysmal ventricular fibrillation
atrial standstill	romano ward syndrome
atrial standstill	sick sinus syndrome
atrial standstill	torsades de pointes
atrial standstill	ventricular fibrillation
bundle branch block	heart block
bundle branch block	hypogonadism hypogonadotropic
bundle branch block	monilethrix
bundle branch block	paroxysmal atrial fibrillation
bundle branch block	paroxysmal ventricular fibrillation
bundle branch block	romano ward syndrome
bundle branch block	sick sinus syndrome
bundle branch block	torsades de pointes
bundle branch block	ventricular fibrillation
cantu syndrome	osteochondrodysplasia
cantu syndrome	ventricular fibrillation
cardiomyopathy idiopathic	atrioventricular block
cardiomyopathy idiopathic	cardiomyopathy restrictive
cardiomyopathy idiopathic	charcot marie tooth disease
cardiomyopathy idiopathic	heart hand syndrome
cardiomyopathy idiopathic	hypertrophic obstructive cardiomyopathy
cardiomyopathy idiopathic	left ventricular non compaction
cardiomyopathy idiopathic	mandibuloacral dysplasia
cardiomyopathy idiopathic	mandibulofacial dysostosis
cardiomyopathy idiopathic	myofibrillar myopathy
cardiomyopathy idiopathic	myopathy
cardiomyopathy idiopathic	myopathy proximal
cardiomyopathy idiopathic	progeria
cardiomyopathy idiopathic	renal carnitine transport defect
cardiomyopathy idiopathic	resting heart rate
cardiomyopathy idiopathic	salih myopathy
cardiomyopathy idiopathic	scleroderma
cardiomyopathy idiopathic	sinoatrial block
cardiomyopathy idiopathic	tight skin contracture syndrome
cardiomyopathy idiopathic	werner syndrome
charcot marie tooth disease	atrioventricular block
charcot marie tooth disease	heart hand syndrome
charcot marie tooth disease	hypogonadism hypogonadotropic
charcot marie tooth disease	left ventricular non compaction
charcot marie tooth disease	leigh disease
charcot marie tooth disease	lipodystrophy
charcot marie tooth disease	mandibuloacral dysplasia
charcot marie tooth disease	mandibulofacial dysostosis
charcot marie tooth disease	mental retardation
charcot marie tooth disease	optic atrophy
charcot marie tooth disease	pheochromocytoma
charcot marie tooth disease	pheochromocytoma extra adrenal
charcot marie tooth disease	progeria
charcot marie tooth disease	retinitis pigmentosa
charcot marie tooth disease	scleroderma
charcot marie tooth disease	sinoatrial block
charcot marie tooth disease	tight skin contracture syndrome
charcot marie tooth disease	werner syndrome
distal myopathy	cardiomyopathy restrictive
distal myopathy	creatine phosphokinase elevated serum
distal myopathy	ebstein anomaly
distal myopathy	filaminopathy
distal myopathy	hyperckmia
distal myopathy	hypertrophic obstructive cardiomyopathy
distal myopathy	left ventricular non compaction
distal myopathy	myofibrillar myopathy
distal myopathy	myopathy
distal myopathy	myopathy hyaline body
distal myopathy	myopathy myosin storage
distal myopathy	rippling muscle disease
distal myopathy	scapuloperoneal myopathy
distal myopathy	scapuloperoneal syndrome myopathic
ebstein anomaly	hypertrophic obstructive cardiomyopathy
ebstein anomaly	left ventricular non compaction
ebstein anomaly	myopathy hyaline body
ebstein anomaly	myopathy myosin storage
ebstein anomaly	scapuloperoneal myopathy
ebstein anomaly	scapuloperoneal syndrome myopathic
heart block	hypogonadism hypogonadotropic
heart block	monilethrix
heart block	paroxysmal atrial fibrillation
heart block	paroxysmal ventricular fibrillation
heart block	romano ward syndrome
heart block	sick sinus syndrome
heart block	torsades de pointes
heart block	ventricular fibrillation
heart hand syndrome	atrioventricular block
heart hand syndrome	left ventricular non compaction
heart hand syndrome	lipodystrophy
heart hand syndrome	mandibuloacral dysplasia
heart hand syndrome	mandibulofacial dysostosis
heart hand syndrome	paroxysmal atrial fibrillation
heart hand syndrome	progeria
heart hand syndrome	scleroderma
heart hand syndrome	sinoatrial block
heart hand syndrome	tight skin contracture syndrome
heart hand syndrome	werner syndrome
hypertrophic obstructive cardiomyopathy	cardioencephalomyopathy
hypertrophic obstructive cardiomyopathy	cardiomyopathy restrictive
hypertrophic obstructive cardiomyopathy	left ventricular non compaction
hypertrophic obstructive cardiomyopathy	leigh disease
hypertrophic obstructive cardiomyopathy	myopathy hyaline body
hypertrophic obstructive cardiomyopathy	myopathy myosin storage
hypertrophic obstructive cardiomyopathy	myopia
hypertrophic obstructive cardiomyopathy	scapuloperoneal myopathy
hypertrophic obstructive cardiomyopathy	scapuloperoneal syndrome myopathic
hypogonadism hypogonadotropic	monilethrix
hypogonadism hypogonadotropic	paroxysmal atrial fibrillation
hypogonadism hypogonadotropic	paroxysmal ventricular fibrillation
hypogonadism hypogonadotropic	romano ward syndrome
hypogonadism hypogonadotropic	sick sinus syndrome
hypogonadism hypogonadotropic	torsades de pointes
hypogonadism hypogonadotropic	ventricular fibrillation
jervell lange nielsen syndrome	romano ward syndrome
jervell lange nielsen syndrome	short qt syndrome
left ventricular non compaction	atrioventricular block
left ventricular non compaction	cardiomyopathy restrictive
left ventricular non compaction	mandibuloacral dysplasia
left ventricular non compaction	mandibulofacial dysostosis
left ventricular non compaction	myofibrillar myopathy
left ventricular non compaction	myopathy hyaline body
left ventricular non compaction	myopathy myosin storage
left ventricular non compaction	progeria
left ventricular non compaction	scapuloperoneal myopathy
left ventricular non compaction	scapuloperoneal syndrome myopathic
left ventricular non compaction	scleroderma
left ventricular non compaction	sinoatrial block
left ventricular non compaction	tight skin contracture syndrome
left ventricular non compaction	werner syndrome
lipodystrophy	mandibuloacral dysplasia
lipodystrophy	progeria
lipodystrophy	tight skin contracture syndrome
mental retardation	cutaneous melanoma
mental retardation	myopia
mental retardation	osteochondrodysplasia
mental retardation	paroxysmal ventricular fibrillation
mental retardation	retinitis pigmentosa
monilethrix	paroxysmal atrial fibrillation
monilethrix	paroxysmal ventricular fibrillation
monilethrix	romano ward syndrome
monilethrix	sick sinus syndrome
monilethrix	torsades de pointes
monilethrix	ventricular fibrillation
myofibrillar myopathy	cardiomyopathy restrictive
myofibrillar myopathy	filaminopathy
myofibrillar myopathy	myopathy
myofibrillar myopathy	myopathy proximal
myofibrillar myopathy	neurogenic scapuloperoneal syndrome kaeser
myofibrillar myopathy	salih myopathy
myofibrillar myopathy	scapuloperoneal syndrome neurogenic
myopathy	myopathies nemaline
myopathy	myopathy proximal
myopathy	nemaline myopathy
myopathy	salih myopathy
myopathy	scapuloperoneal myopathy
myopathy hyaline body	myopathy myosin storage
myopathy hyaline body	scapuloperoneal myopathy
myopathy hyaline body	scapuloperoneal syndrome myopathic
myopathy myosin storage	scapuloperoneal myopathy
myopathy myosin storage	scapuloperoneal syndrome myopathic
myopathy proximal	salih myopathy
ostium secundum atrial septal defect	sick sinus syndrome
paroxysmal atrial fibrillation	paroxysmal ventricular fibrillation
paroxysmal atrial fibrillation	romano ward syndrome
paroxysmal atrial fibrillation	sick sinus syndrome
paroxysmal atrial fibrillation	torsades de pointes
paroxysmal atrial fibrillation	ventricular fibrillation
paroxysmal ventricular fibrillation	romano ward syndrome
paroxysmal ventricular fibrillation	sick sinus syndrome
paroxysmal ventricular fibrillation	torsades de pointes
paroxysmal ventricular fibrillation	ventricular fibrillation
romano ward syndrome	short qt syndrome
romano ward syndrome	sick sinus syndrome
romano ward syndrome	torsades de pointes
romano ward syndrome	ventricular fibrillation
scapuloperoneal myopathy	scapuloperoneal syndrome myopathic
short qt syndrome	torsades de pointes
short qt syndrome	ventricular fibrillation
sick sinus syndrome	torsades de pointes
sick sinus syndrome	ventricular fibrillation
torsades de pointes	ventricular fibrillation
atrioventricular block	mandibuloacral dysplasia
atrioventricular block	mandibulofacial dysostosis
atrioventricular block	progeria
atrioventricular block	scleroderma
atrioventricular block	sinoatrial block
atrioventricular block	tight skin contracture syndrome
atrioventricular block	werner syndrome
mandibuloacral dysplasia	mandibulofacial dysostosis
mandibuloacral dysplasia	progeria
mandibuloacral dysplasia	scleroderma
mandibuloacral dysplasia	sinoatrial block
mandibuloacral dysplasia	tight skin contracture syndrome
mandibuloacral dysplasia	werner syndrome
mandibulofacial dysostosis	progeria
mandibulofacial dysostosis	scleroderma
mandibulofacial dysostosis	sinoatrial block
mandibulofacial dysostosis	tight skin contracture syndrome
mandibulofacial dysostosis	werner syndrome
progeria	scleroderma
progeria	sinoatrial block
progeria	tight skin contracture syndrome
progeria	werner syndrome
scleroderma	sinoatrial block
scleroderma	tight skin contracture syndrome
scleroderma	werner syndrome
sinoatrial block	tight skin contracture syndrome
sinoatrial block	werner syndrome
tight skin contracture syndrome	werner syndrome
barth syndrome	methylglutaconic aciduria
methylglutaconic aciduria	optic atrophy
coronary syndrome	cardiomyopathy restrictive
leigh disease	cardioencephalomyopathy
leigh disease	carney stratakis syndrome
leigh disease	gastrointestinal stromal tumor
leigh disease	leber's optic atrophy
leigh disease	mitochondrial complex deficiency
leigh disease	mitochondrial complex deficiency mitochondrial
leigh disease	myopathy encephalopathy
leigh disease	myopia
leigh disease	optic atrophy
leigh disease	paragangliolas
leigh disease	paraganglioma
leigh disease	paraganglioma pheochromocytoma syndrome
leigh disease	pheochromocytoma
leigh disease	pheochromocytoma extra adrenal
mitochondrial complex deficiency	cardiomyopathy histiocytoid
mitochondrial complex deficiency	carney stratakis syndrome
mitochondrial complex deficiency	gastrointestinal stromal tumor
mitochondrial complex deficiency	leber's optic atrophy
mitochondrial complex deficiency	linear skin defect
mitochondrial complex deficiency	microphthalmia syndrome
mitochondrial complex deficiency	myopathy encephalopathy
mitochondrial complex deficiency	optic atrophy
mitochondrial complex deficiency	paragangliolas
mitochondrial complex deficiency	paraganglioma
mitochondrial complex deficiency	paraganglioma pheochromocytoma syndrome
mitochondrial complex deficiency	pheochromocytoma
mitochondrial complex deficiency	pheochromocytoma extra adrenal
pheochromocytoma	carney stratakis syndrome
pheochromocytoma	cutaneous melanoma
pheochromocytoma	gastrointestinal stromal tumor
pheochromocytoma	paragangliolas
pheochromocytoma	paraganglioma
pheochromocytoma	paraganglioma pheochromocytoma syndrome
pheochromocytoma	pheochromocytoma extra adrenal
retinitis pigmentosa	limb girdle muscular dystrophy dystroglycanopathy
retinitis pigmentosa	muscle eye brain disease
retinitis pigmentosa	muscular dystrophy dystroglycanopathy
retinitis pigmentosa	optic atrophy
retinitis pigmentosa	walker warburg
cutaneous melanoma	gastrointestinal stromal tumor
cutaneous melanoma	leopard syndrome
cutaneous melanoma	noonan syndrome
gastrointestinal stromal tumor	carney stratakis syndrome
gastrointestinal stromal tumor	paragangliolas
gastrointestinal stromal tumor	paraganglioma
gastrointestinal stromal tumor	paraganglioma pheochromocytoma syndrome
gastrointestinal stromal tumor	pheochromocytoma extra adrenal
leopard syndrome	noonan syndrome
microphthalmia syndrome	cardiomyopathy histiocytoid
microphthalmia syndrome	linear skin defect
cardioencephalomyopathy	myopia
cardiomyopathy restrictive	filaminopathy
cardiomyopathy restrictive	nemaline myopathy
carney stratakis syndrome	paragangliolas
carney stratakis syndrome	paraganglioma
carney stratakis syndrome	paraganglioma pheochromocytoma syndrome
carney stratakis syndrome	pheochromocytoma extra adrenal
limb girdle muscular dystrophy dystroglycanopathy	muscle eye brain disease
limb girdle muscular dystrophy dystroglycanopathy	muscular dystrophy dystroglycanopathy
limb girdle muscular dystrophy dystroglycanopathy	walker warburg
muscle eye brain disease	muscular dystrophy dystroglycanopathy
muscle eye brain disease	walker warburg
muscular dystrophy dystroglycanopathy	walker warburg
nemaline myopathy	myopathies nemaline
neurogenic scapuloperoneal syndrome kaeser	scapuloperoneal syndrome neurogenic
paragangliolas	paraganglioma
paragangliolas	paraganglioma pheochromocytoma syndrome
paragangliolas	pheochromocytoma extra adrenal
paraganglioma	paraganglioma pheochromocytoma syndrome
paraganglioma	pheochromocytoma extra adrenal
paraganglioma pheochromocytoma syndrome	pheochromocytoma extra adrenal
cardiomyopathy histiocytoid	leber's optic atrophy
cardiomyopathy histiocytoid	linear skin defect
cardiomyopathy histiocytoid	myopathy encephalopathy
cardiomyopathy histiocytoid	optic atrophy
leber's optic atrophy	mitochondrial complex deficiency mitochondrial
leber's optic atrophy	myopathy encephalopathy
leber's optic atrophy	optic atrophy
myopathy encephalopathy	optic atrophy
optic atrophy	mitochondrial complex deficiency mitochondrial
optic atrophy	pontocerebellar hypoplasia hypotonia
creatine phosphokinase elevated serum	hyperckmia
creatine phosphokinase elevated serum	rippling muscle disease
heart glycogen storage disease	wolff parkinson white syndrome
hyperckmia	rippling muscle disease
