# Supplementary material for: Integrative network analysis interweaves the missing links in cardiomyopathy diseasome
Source: Sci Rep. 2022 Nov 16;12:19670. doi: 10.1038/s41598-022-24246-x (PMC9668833; doi:10.1038/s41598-022-24246-x)
Supplement: Supplementary file 6 — Supplementary Information 6. [file 41598_2022_24246_MOESM6_ESM.xlsx]

## Sheet: Sheet1
# Table S6: Modifier genes in cardiomyopathies. List of the screened DIAMOnD genes in the major cardiomyopathies (HCM, DCM, ACM, IdCM, RCM, HoCM and HcCM).
# Disease	DIAMoND genes
HCM	MYOZ3,TNNI3K,MYOZ1,ACTN1,ANKRD1,RAVER1,TNNT1,TNNI1,NEBL,ACTN3,MYOT,ASRGL1,PALLD,TNNI2,PRKCE,AFAP1,PRKCA,MYLK,CORO2B,PRKG1,VASP,PRKD1,PPP1R14A,PRKACA,LASP1,PKD2L1,ZYX,ITPKA,SRC,TRPV1,CFL1,CACNA1C,IQGAP1,GRIA4,PRKD2,PKD2,PKD1,TLN1,TES,BCAR1,JUP,PXN,CDH1,PTK2,CTNNB1,CTNNA1,GSK3B,CTNND1,CTTN,FER,PRKCD,EGFR,MET,EZR,PTK2B,GNA13,ASAP1,PTPN1,TNS3,LCK,PIK3R1,CDH2,PTPN6,PECAM1,PTPN11,CBL,INSR,PLCG1,VAV1,SH…
DCM	HSPB2,CAPN1,MYOZ2,MYOZ3,ACTN1,NEBL,RAVER1,JUP,CTNNA1,PKD1,CDH1,TLN1,CTNNB1,BCAR1,PXN,PTK2,PRKACA,SRC,GSK3B,CDK5,PRKCD,ITGB7,FER,EZR,CTNND1,CDH5,ACTA1,IQGAP1,CTTN,MYLK,PTK2B,FYN,CLIC5,CTNND2,PRKCE,AFAP1,GNA13,PRKCA,ADD2,PRKD1,EGFR,MET,PIK3R1,ABL1,CBL,PLCG1,LCK,PECAM1,PTPN11,PTPN6,SHC1,VAV1,SYK,KDR,CRK,INSR,GAB1,PDGFRB,JAK2,RASA1,LYN,PAG1,ZAP70,KIT,GRB2,EPOR,PLCG2,LCP2,DOK1,CRKL,SOS1,LAT,SH3BP2,GAB…
ACM	DSC1,PKP3,DSG1,PKP1,USP1,ARMC8,PKP4,CDH5,CTNNB1,CTNNA1,CDH15,TJP1,PECAM1,PTPN14,DSG3,CTNNA2,CTNNBIP1,VCL,PKD1,CDH1,TLN1,ACTN1,BCAR1,PXN,PTK2,SRC,THSD1,MMP14,TRIP6,IQGAP1,ITGB7
IdCM	BANF2,LMNB1,BANF1,SAP130,EMD,H3C1,MCM4,MCM2,MCM6,C1QBP,H1-1,NMI,RBL2,RB1,HNRNPU,ACTB,PDCD4,API5,CKB,LEMD3
RCM	TNNC1,TNNT1,TNNI1,TNNI2,EFCAB2,TNNC2,PKD2L1
HoCM	TNNC1,TNNI3,TNNT1,TNNI1,TNNI3K,ACTA1,TNNI2,EFCAB2,TNNC2,PKD2L1
HcCM	GPR101
