# Supplementary material for: Integrative network analysis interweaves the missing links in cardiomyopathy diseasome
Source: Sci Rep. 2022 Nov 16;12:19670. doi: 10.1038/s41598-022-24246-x (PMC9668833; doi:10.1038/s41598-022-24246-x)
Supplement: Supplementary file 7 — Supplementary Information 7. [file 41598_2022_24246_MOESM7_ESM.xlsx]

## Sheet: Sheet1
# Table S7: Modifier genes with abnormal mouse heart phenotype ortholog. List of the screened DIAMOnD genes with abnormal mouse heart phenotype ortholog in the HCM, DCM and ACM.
# Disease	Modifier genes
arrhythmogenic right ventricular cardiomyopathy	PTPN14,CTNNBIP1
cardiomyopathy dilated	IL2RA,YWHAZ,NOS3,RBL1,HSPB2,RAC1,CAV1,CBL,MCL1,ESR2,CSF3R,GSK3A,MED1,ERG,CDKN1A,SMARCC2,PEBP1,SNAI2,MMP2,PAK2,JUN,IL6,TBL1Y,TBL1XR1,NCK1,HDAC1,SUMO1,SORBS2,CSNK2A2,DAXX,PTPN12,RASA1,ELK1,UBTF,MYB,RPTOR,ATF2,LEF1,THRA,SIRT1,FOXO4,FOXO3,HIPK2,PDGFRB,NCF1
cardiomyopathy hypertrophic	IL2RA,YWHAZ,NOS3,EPAS1,RBL1,RAC1,CAV1,CBL,MCL1,ESR2,CSF3R,GSK3A,MED1,ERG,CDKN1A,SMARCC2,DPF2,PEBP1,SNAI2,MMP2,PAK2,JUN,IL6,IRF3,TBL1Y,TBL1XR1,NCK1,HDAC1,ATF4,SUMO1,SORBS2,CSNK2A2,DAXX,PTPN12,RASA1,ELK1,ACTN4,UBTF,PRKG1,MYB,NFATC4,TWIST2,CDK9,ATF2,RPTOR,THRA,LEF1,SIRT1,FOXO4,FOXO3,HIPK2,PDGFRB,NCF1
