# Supplementary material for: Integrative network analysis interweaves the missing links in cardiomyopathy diseasome
Source: Sci Rep. 2022 Nov 16;12:19670. doi: 10.1038/s41598-022-24246-x (PMC9668833; doi:10.1038/s41598-022-24246-x)
Supplement: Supplementary file 8 — Supplementary Information 8. [file 41598_2022_24246_MOESM8_ESM.xlsx]

## Sheet: Sheet1
# Table S8: Modifier genes in disease-disease association. List of new cardiomyopathy and other diseases association due to the modifier genes.
# Disease A	Disease B	Seed genes	DIAMOnD genes
cardiomyopathy hypertrophic	focal segmental glomerulosclerosis	not_found	ACTN4
cardiomyopathy dilated	glaucoma	not_found	CAV1
cardiomyopathy dilated	lipodystrophy	ZMPSTE24	CAV1
cardiomyopathy dilated	lipodystrophy partial	LMNA,ZMPSTE24	CAV1
cardiomyopathy dilated	pulmonary arterial hypertension	not_found	CAV1
cardiomyopathy dilated	pulmonary hypertension	not_found	CAV1
cardiomyopathy hypertrophic	glaucoma	not_found	CAV1
cardiomyopathy hypertrophic	lipodystrophy	not_found	CAV1
cardiomyopathy hypertrophic	lipodystrophy partial	not_found	CAV1
cardiomyopathy hypertrophic	pulmonary arterial hypertension	not_found	CAV1
cardiomyopathy hypertrophic	pulmonary hypertension	not_found	CAV1
cardiomyopathy dilated	prostate neoplasm	not_found	CAV1,CDKN1A,ERG,ESR2,SIRT1,IL6,NOS3
cardiomyopathy hypertrophic	prostate neoplasm	not_found	CAV1,CDKN1A,ERG,ESR2,SIRT1,IL6,NOS3
atrial fibrillation	cardiomyopathy dilated	ABCC9,MED23,PLN,MYH7,SCN5A,SEC61G,TTN,MYH6,RBM20	CAV1,CDKN1A,ESR2,SIRT1,PAK2
atrial fibrillation	cardiomyopathy hypertrophic	KCNQ1,MYH7,PLN,CASQ2,TTN,MYH6	CAV1,CDKN1A,ESR2,SIRT1,PAK2
cardiomyopathy dilated	stomach neoplasm	not_found	CAV1,IL6,CDKN1A
cardiomyopathy hypertrophic	stomach neoplasm	not_found	CAV1,IL6,CDKN1A
breast carcinoma	cardiomyopathy dilated	RAF1	CAV1,MMP2,JUN,SNAI2,ESR2,SIRT1,IL6,NOS3
breast carcinoma	cardiomyopathy hypertrophic	RAF1	CAV1,MMP2,JUN,SNAI2,ESR2,SIRT1,IL6,NOS3
breast neoplasm	cardiomyopathy dilated	RAF1	CAV1,MMP2,JUN,SNAI2,ESR2,SIRT1,IL6,NOS3
breast neoplasm	cardiomyopathy hypertrophic	RAF1	CAV1,MMP2,JUN,SNAI2,ESR2,SIRT1,IL6,NOS3
cardiomyopathy dilated	cryptorchidism	not_found	CBL
cardiomyopathy dilated	leukemia myelomonocytic	not_found	CBL
cardiomyopathy dilated	noonan syndrome	RAF1	CBL
cardiomyopathy hypertrophic	cryptorchidism	not_found	CBL
cardiomyopathy hypertrophic	leukemia myelomonocytic	not_found	CBL
cardiomyopathy hypertrophic	noonan syndrome	RAF1	CBL
cardiomyopathy dilated	esophageal squamous cell carcinoma	not_found	CDKN1A
cardiomyopathy hypertrophic	esophageal squamous cell carcinoma	not_found	CDKN1A
cardiomyopathy dilated	leukemia myeloid	not_found	CSF3R
cardiomyopathy dilated	neutropenia	not_found	CSF3R
cardiomyopathy dilated	neutrophilia	not_found	CSF3R
cardiomyopathy dilated	neutrophilic leukemia	not_found	CSF3R
cardiomyopathy hypertrophic	leukemia myeloid	not_found	CSF3R
cardiomyopathy hypertrophic	neutropenia	not_found	CSF3R
cardiomyopathy hypertrophic	neutrophilia	not_found	CSF3R
cardiomyopathy hypertrophic	neutrophilic leukemia	not_found	CSF3R
cardiomyopathy dilated	leukemia	not_found	CSF3R,ERG
cardiomyopathy hypertrophic	leukemia	not_found	CSF3R,ERG
cardiomyopathy dilated	leukemia myelocytic	not_found	CSF3R,ERG,CBL
cardiomyopathy hypertrophic	leukemia myelocytic	not_found	CSF3R,ERG,CBL
cardiomyopathy hypertrophic	coffin siris syndrome	not_found	DPF2,SMARCC2
cardiomyopathy hypertrophic	erythrocytosis	not_found	EPAS1
cardiomyopathy hypertrophic	paraganglioma	not_found	EPAS1
cardiomyopathy hypertrophic	renal cell carcinoma	not_found	EPAS1,IL6
cardiomyopathy dilated	ewings sarcoma	not_found	ERG
cardiomyopathy hypertrophic	ewings sarcoma	not_found	ERG
cardiomyopathy dilated	endometrial carcinoma	not_found	ESR2
cardiomyopathy dilated	endometriosis	not_found	ESR2
cardiomyopathy dilated	ovary dysgenesis	not_found	ESR2
cardiomyopathy hypertrophic	endometrial carcinoma	not_found	ESR2
cardiomyopathy hypertrophic	endometriosis	not_found	ESR2
cardiomyopathy hypertrophic	ovary dysgenesis	not_found	ESR2
alopecia areata	cardiomyopathy dilated	not_found	IL2RA
alopecia areata	cardiomyopathy hypertrophic	not_found	IL2RA
cardiomyopathy dilated	immunodeficiency	not_found	IL2RA
cardiomyopathy hypertrophic	immunodeficiency	not_found	IL2RA
cardiomyopathy dilated	crohn disease	not_found	IL2RA,IL6
cardiomyopathy hypertrophic	crohn disease	not_found	IL2RA,IL6
angiolymphoid hyperplasia	cardiomyopathy dilated	not_found	IL6
angiolymphoid hyperplasia	cardiomyopathy hypertrophic	not_found	IL6
asthma	cardiomyopathy dilated	not_found	IL6
asthma	cardiomyopathy hypertrophic	not_found	IL6
bipolar disorder	cardiomyopathy dilated	not_found	IL6
bipolar disorder	cardiomyopathy hypertrophic	SLC25A4	IL6
cardiomyopathy dilated	cholangiocarcinoma	not_found	IL6
cardiomyopathy dilated	colitis	not_found	IL6
cardiomyopathy dilated	coronary syndrome	TNNI3	IL6
cardiomyopathy dilated	delirium	not_found	IL6
cardiomyopathy dilated	dermatitis atopic	not_found	IL6
cardiomyopathy dilated	inflammatory bowel disease	not_found	IL6
cardiomyopathy dilated	kaposi sarcoma	not_found	IL6
cardiomyopathy dilated	mental depression	not_found	IL6
cardiomyopathy dilated	obstructive airway disease	DSP	IL6
cardiomyopathy dilated	osteoporosis	not_found	IL6
cardiomyopathy dilated	ovary neoplasm	not_found	IL6
cardiomyopathy dilated	parkinson disease	not_found	IL6
cardiomyopathy dilated	pneumonia	not_found	IL6
cardiomyopathy dilated	pneumonitis	not_found	IL6
cardiomyopathy dilated	psoriasis	not_found	IL6
cardiomyopathy dilated	pulmonary fibrosis	DSP	IL6
cardiomyopathy dilated	renal cell carcinoma	not_found	IL6
cardiomyopathy dilated	renal failure	not_found	IL6
cardiomyopathy dilated	squamous cell carcinoma	not_found	IL6
cardiomyopathy dilated	unipolar depression	not_found	IL6
cardiomyopathy hypertrophic	cholangiocarcinoma	not_found	IL6
cardiomyopathy hypertrophic	colitis	not_found	IL6
cardiomyopathy hypertrophic	coronary syndrome	TNNI3	IL6
cardiomyopathy hypertrophic	delirium	not_found	IL6
cardiomyopathy hypertrophic	dermatitis atopic	not_found	IL6
cardiomyopathy hypertrophic	inflammatory bowel disease	not_found	IL6
cardiomyopathy hypertrophic	kaposi sarcoma	not_found	IL6
cardiomyopathy hypertrophic	mental depression	not_found	IL6
cardiomyopathy hypertrophic	obstructive airway disease	not_found	IL6
cardiomyopathy hypertrophic	osteoporosis	not_found	IL6
cardiomyopathy hypertrophic	ovary neoplasm	not_found	IL6
cardiomyopathy hypertrophic	parkinson disease	not_found	IL6
cardiomyopathy hypertrophic	pneumonia	not_found	IL6
cardiomyopathy hypertrophic	pneumonitis	not_found	IL6
cardiomyopathy hypertrophic	psoriasis	not_found	IL6
cardiomyopathy hypertrophic	pulmonary fibrosis	not_found	IL6
cardiomyopathy hypertrophic	renal failure	not_found	IL6
cardiomyopathy hypertrophic	squamous cell carcinoma	not_found	IL6
cardiomyopathy hypertrophic	unipolar depression	not_found	IL6
cardiomyopathy dilated	reperfusion injury	not_found	IL6,CDKN1A
cardiomyopathy hypertrophic	reperfusion injury	not_found	IL6,CDKN1A
cardiomyopathy dilated	depressive disorder	PSEN1	IL6,ESR2
cardiomyopathy dilated	schizophrenia	not_found	IL6,ESR2
cardiomyopathy hypertrophic	depressive disorder	not_found	IL6,ESR2
cardiomyopathy hypertrophic	schizophrenia	not_found	IL6,ESR2
cardiomyopathy dilated	diabetes mellitus	not_found	IL6,IL2RA,SIRT1,NOS3
cardiomyopathy hypertrophic	diabetes mellitus	KCNQ1	IL6,IL2RA,SIRT1,NOS3
cardiomyopathy dilated	hyperglycemia	not_found	IL6,NOS3
cardiomyopathy hypertrophic	hyperglycemia	not_found	IL6,NOS3
cardiomyopathy dilated	congestive heart failure	TNNT2	IL6,NOS3,RAC1
cardiomyopathy dilated	heart failure	not_found	IL6,NOS3,RAC1
cardiomyopathy hypertrophic	congestive heart failure	TNNT2	IL6,NOS3,RAC1
cardiomyopathy hypertrophic	heart failure	not_found	IL6,NOS3,RAC1
atherosclerosis	cardiomyopathy dilated	not_found	IL6,SIRT1,NOS3
atherosclerosis	cardiomyopathy hypertrophic	not_found	IL6,SIRT1,NOS3
cardiomyopathy dilated	metabolic syndrome	not_found	IL6,SIRT1,NOS3
cardiomyopathy hypertrophic	metabolic syndrome	not_found	IL6,SIRT1,NOS3
cardiomyopathy hypertrophic	encephalopathy	not_found	IRF3
cardiomyopathy dilated	leukemia lymphocytic	not_found	LEF1,IL6
cardiomyopathy hypertrophic	leukemia lymphocytic	not_found	LEF1,IL6
cardiomyopathy dilated	lung neoplasm	RAF1	MCL1,CAV1,IL6,CDKN1A
cardiomyopathy hypertrophic	lung neoplasm	RAF1	MCL1,CAV1,IL6,CDKN1A
aortic aneurysm	cardiomyopathy dilated	not_found	MMP2
cardiomyopathy dilated	glioblastoma	not_found	MMP2
cardiomyopathy dilated	glioblastoma multiforme	not_found	MMP2
cardiomyopathy dilated	nasopharyngeal carcinoma	not_found	MMP2
cardiomyopathy dilated	neointima	not_found	MMP2
cardiomyopathy dilated	osteopenia	not_found	MMP2
cardiomyopathy dilated	osteosarcoma	not_found	MMP2
cardiomyopathy dilated	pancrease neoplasm	not_found	MMP2
cardiomyopathy dilated	torg winchester syndrome	not_found	MMP2
cardiomyopathy hypertrophic	glioblastoma	not_found	MMP2
cardiomyopathy hypertrophic	glioblastoma multiforme	not_found	MMP2
cardiomyopathy hypertrophic	nasopharyngeal carcinoma	not_found	MMP2
cardiomyopathy hypertrophic	neointima	not_found	MMP2
cardiomyopathy hypertrophic	osteopenia	not_found	MMP2
cardiomyopathy hypertrophic	osteosarcoma	not_found	MMP2
cardiomyopathy hypertrophic	pancrease neoplasm	not_found	MMP2
cardiomyopathy hypertrophic	torg winchester syndrome	not_found	MMP2
bladder neoplasm	cardiomyopathy dilated	not_found	MMP2,CDKN1A
bladder neoplasm	cardiomyopathy hypertrophic	not_found	MMP2,CDKN1A
cardiomyopathy dilated	urinary bladder neoplasm	not_found	MMP2,CDKN1A
cardiomyopathy hypertrophic	urinary bladder neoplasm	not_found	MMP2,CDKN1A
cardiomyopathy dilated	rheumatoid arthritis	not_found	MMP2,IL2RA,IL6
cardiomyopathy hypertrophic	rheumatoid arthritis	not_found	MMP2,IL2RA,IL6
cardiomyopathy dilated	fibrosis liver	not_found	MMP2,IL6
cardiomyopathy dilated	liver cirrhosis	not_found	MMP2,IL6
cardiomyopathy hypertrophic	fibrosis liver	not_found	MMP2,IL6
cardiomyopathy hypertrophic	liver cirrhosis	not_found	MMP2,IL6
cardiomyopathy dilated	myocardial infarction	TNNI3,PLN,MYH7	MMP2,IL6,NOS3
cardiomyopathy hypertrophic	myocardial infarction	TNNI3,PLN,MYH7	MMP2,IL6,NOS3
cardiomyopathy dilated	liver carcinoma	not_found	MMP2,JUN,IL6,RAC1
cardiomyopathy hypertrophic	liver carcinoma	not_found	MMP2,JUN,IL6,RAC1
cardiomyopathy dilated	colorectal carcinoma	EYA4	MMP2,LEF1,ESR2
cardiomyopathy hypertrophic	colorectal carcinoma	not_found	MMP2,LEF1,ESR2
adenoid cystic carcinoma	cardiomyopathy dilated	not_found	MYB
adenoid cystic carcinoma	cardiomyopathy hypertrophic	not_found	MYB
cardiomyopathy dilated	lymphoblastic leukemia lymphoma	not_found	MYB,ERG
cardiomyopathy hypertrophic	lymphoblastic leukemia lymphoma	not_found	MYB,ERG
cardiomyopathy dilated	granulomatous disease	not_found	NCF1
cardiomyopathy hypertrophic	granulomatous disease	not_found	NCF1
alzheimer's disease	cardiomyopathy dilated	PSEN2,PSEN1	NOS3
alzheimer's disease	cardiomyopathy hypertrophic	not_found	NOS3
cardiomyopathy dilated	coronary arteriosclerosis	not_found	NOS3
cardiomyopathy dilated	coronary artery vasospasm	not_found	NOS3
cardiomyopathy dilated	diabetic angiopathies	not_found	NOS3
cardiomyopathy dilated	erectile dysfunction	not_found	NOS3
cardiomyopathy dilated	gastric ulcer	not_found	NOS3
cardiomyopathy dilated	hyperlipidemia	not_found	NOS3
cardiomyopathy dilated	hypertension	not_found	NOS3
cardiomyopathy dilated	nephropathy	not_found	NOS3
cardiomyopathy dilated	portal hypertension	not_found	NOS3
cardiomyopathy dilated	pre eclampsiaeclampsia	not_found	NOS3
cardiomyopathy hypertrophic	coronary arteriosclerosis	not_found	NOS3
cardiomyopathy hypertrophic	coronary artery vasospasm	not_found	NOS3
cardiomyopathy hypertrophic	diabetic angiopathies	not_found	NOS3
cardiomyopathy hypertrophic	erectile dysfunction	not_found	NOS3
cardiomyopathy hypertrophic	gastric ulcer	not_found	NOS3
cardiomyopathy hypertrophic	hyperlipidemia	not_found	NOS3
cardiomyopathy hypertrophic	hypertension	not_found	NOS3
cardiomyopathy hypertrophic	nephropathy	not_found	NOS3
cardiomyopathy hypertrophic	portal hypertension	not_found	NOS3
cardiomyopathy hypertrophic	pre eclampsiaeclampsia	not_found	NOS3
basal ganglia calcification idiopathic	cardiomyopathy dilated	not_found	PDGFRB
basal ganglia calcification idiopathic	cardiomyopathy hypertrophic	not_found	PDGFRB
cardiomyopathy dilated	myeloproliferative disorder	not_found	PDGFRB
cardiomyopathy dilated	myofibromatosis	not_found	PDGFRB
cardiomyopathy dilated	premature aging syndrome	not_found	PDGFRB
cardiomyopathy hypertrophic	myeloproliferative disorder	not_found	PDGFRB
cardiomyopathy hypertrophic	myofibromatosis	not_found	PDGFRB
cardiomyopathy hypertrophic	premature aging syndrome	not_found	PDGFRB
cardiomyopathy hypertrophic	thoracic aortic aneurysm and aortic dissection	not_found	PRKG1
aortic aneurysm	cardiomyopathy hypertrophic	MYLK3	PRKG1,MMP2
cardiomyopathy dilated	colon cancer	not_found	PTPN12
cardiomyopathy hypertrophic	colon cancer	not_found	PTPN12
cardiomyopathy dilated	colon tumor	not_found	PTPN12,LEF1,CDKN1A
cardiomyopathy hypertrophic	colon tumor	not_found	PTPN12,LEF1,CDKN1A
cardiomyopathy dilated	cutaneous melanoma	RAF1	RAC1
cardiomyopathy dilated	intellectual disability	not_found	RAC1
cardiomyopathy dilated	melanoma	RAF1	RAC1
cardiomyopathy hypertrophic	cutaneous melanoma	RAF1	RAC1
cardiomyopathy hypertrophic	intellectual disability	not_found	RAC1
cardiomyopathy hypertrophic	melanoma	RAF1	RAC1
basal cell carcinoma	cardiomyopathy dilated	not_found	RASA1
basal cell carcinoma	cardiomyopathy hypertrophic	not_found	RASA1
capillary malformation arteriovenous malformation	cardiomyopathy dilated	not_found	RASA1
capillary malformation arteriovenous malformation	cardiomyopathy hypertrophic	not_found	RASA1
cardiomyopathy dilated	parkes weber syndrome	not_found	RASA1
cardiomyopathy dilated	port wine stain	not_found	RASA1
cardiomyopathy dilated	sturge weber syndrome	not_found	RASA1
cardiomyopathy hypertrophic	parkes weber syndrome	not_found	RASA1
cardiomyopathy hypertrophic	port wine stain	not_found	RASA1
cardiomyopathy hypertrophic	sturge weber syndrome	not_found	RASA1
cardiomyopathy dilated	fatty liver	not_found	SIRT1
cardiomyopathy dilated	non alcoholic fatty liver disease	not_found	SIRT1
cardiomyopathy dilated	steatohepatitis	not_found	SIRT1
cardiomyopathy hypertrophic	fatty liver	not_found	SIRT1
cardiomyopathy hypertrophic	non alcoholic fatty liver disease	not_found	SIRT1
cardiomyopathy hypertrophic	steatohepatitis	not_found	SIRT1
cardiomyopathy dilated	renal injury	not_found	SIRT1,NOS3
cardiomyopathy hypertrophic	renal injury	not_found	SIRT1,NOS3
cardiomyopathy dilated	coffin siris syndrome	not_found	SMARCC2
cardiomyopathy dilated	piebaldism	not_found	SNAI2
cardiomyopathy dilated	waardenburg syndrome	not_found	SNAI2
cardiomyopathy hypertrophic	piebaldism	not_found	SNAI2
cardiomyopathy hypertrophic	waardenburg syndrome	not_found	SNAI2
cardiomyopathy dilated	hypodontia	not_found	SUMO1
cardiomyopathy dilated	oligodontia	not_found	SUMO1
cardiomyopathy dilated	orofacial cleft	not_found	SUMO1
cardiomyopathy hypertrophic	hypodontia	not_found	SUMO1
cardiomyopathy hypertrophic	oligodontia	not_found	SUMO1
cardiomyopathy hypertrophic	orofacial cleft	not_found	SUMO1
cardiomyopathy dilated	pierpont syndrome	not_found	TBL1XR1
cardiomyopathy hypertrophic	pierpont syndrome	not_found	TBL1XR1
cardiomyopathy dilated	mental retardation	MED23	TBL1XR1,RAC1
cardiomyopathy hypertrophic	mental retardation	not_found	TBL1XR1,RAC1
cardiomyopathy dilated	deafness	not_found	TBL1Y
cardiomyopathy hypertrophic	deafness	not_found	TBL1Y
cardiomyopathy dilated	hypothyroidism	not_found	THRA
cardiomyopathy dilated	thyroid hormone resistance	not_found	THRA
cardiomyopathy hypertrophic	hypothyroidism	not_found	THRA
cardiomyopathy hypertrophic	thyroid hormone resistance	not_found	THRA
ablepharon macrostomia syndrome	cardiomyopathy hypertrophic	not_found	TWIST2
barber say syndrome	cardiomyopathy hypertrophic	not_found	TWIST2
cardiomyopathy hypertrophic	focal facial dermal dysplasia	not_found	TWIST2
cardiomyopathy dilated	neurodegeneration	not_found	UBTF
cardiomyopathy hypertrophic	neurodegeneration	not_found	UBTF
