# Supplementary material for: Integrative network analysis interweaves the missing links in cardiomyopathy diseasome
Source: Sci Rep. 2022 Nov 16;12:19670. doi: 10.1038/s41598-022-24246-x (PMC9668833; doi:10.1038/s41598-022-24246-x)
Supplement: Supplementary file 9 — Supplementary Information 9. [file 41598_2022_24246_MOESM9_ESM.xlsx]

## Sheet: Sheet1
# Table S9: Modifier genes’ disease-disease association frequency. List of major modifier genes in terms of frequency in the disease-disease association.
# Genes	Count - Genes
ACTN4	1
CAV1	22
CBL	8
CDKN1A	18
CSF3R	12
DPF2	1
EPAS1	3
ERG	10
ESR2	20
IL2RA	10
IL6	88
IRF3	1
JUN	6
LEF1	6
MCL1	2
MMP2	38
MYB	4
NCF1	2
NOS3	44
PAK2	2
PDGFRB	8
PRKG1	2
PTPN12	4
RAC1	14
RASA1	10
SIRT1	22
SMARCC2	2
SNAI2	8
SUMO1	6
TBL1XR1	4
TBL1Y	2
THRA	4
TWIST2	3
UBTF	2
Total Result	389
