# Supplementary material for: Integrative network analysis interweaves the missing links in cardiomyopathy diseasome
Source: Sci Rep. 2022 Nov 16;12:19670. doi: 10.1038/s41598-022-24246-x (PMC9668833; doi:10.1038/s41598-022-24246-x)
Supplement: Supplementary file 10 — Supplementary Information 10. [file 41598_2022_24246_MOESM10_ESM.xlsx]

## Sheet: Sheet1
# Table S10: Modifier genes’ tissue expression. The RNA expression (pTPM) of the modifier genes in the HPA dataset.
#Gene	adipose tissue	adrenal gland	amygdala	basal ganglia	breast	cerebellum	cerebral cortex	cervix, uterine	colon	endometrium	esophagus	fallopian tube	heart muscle	hippocampal formation	hypothalamus	kidney	liver	lung	midbrain	ovary	pancreas	pituitary gland	prostate	salivary gland	skeletal muscle	skin	small intestine	spinal cord	spleen	stomach	testis	thyroid gland	urinary bladder	vagina
ACTN4	7.79246	7.42626	5.63227	6.10224	7.60955	6.67525	6.71973	8.05365	7.6279	8.69244	7.88692	8.06878	5.83794	5.94017	5.96809	7.23074	5.45286	8.04002	6.24413	7.06609	5.52356	6.99774	7.39832	7.46679	4.88753	7.75689	7.57137	7.06178	7.45286	6.88753	5.73335	7.44791	7.73742	7.9507
ATF2	4.33628	3.75489	3.75489	3.82782	4.20945	5.47897	4.67807	4.67243	4.08746	4.48543	3.08746	4.23266	2.80736	3.82782	4.30012	3.32193	2.926	4.16993	3.7866	4.50462	2.53605	4.30012	4.12928	3.7761	2.67807	3.21723	3.66676	4.07895	4.0268	3.23266	4.52356	4.59096	4.12928	4.19377
ATF4	9.42647	8.5306	7.47168	7.27705	9.23721	8.69349	7.93369	8.93162	10.0528	9.22617	8.58684	8.97642	7.80349	7.62644	7.7211	8.17493	7.87529	9.30035	7.84737	8.77413	8.17792	8.76222	9.29921	8.80671	8.71081	8.67842	8.75322	8.40939	8.88295	8.97785	8.13545	8.98157	9.23146	8.92926
CAV1	9.10355	2.88753	2.67807	3.12102	8.42501	2.10434	2.70044	7.93428	8.51649	8.16842	5.69488	7.87283	7.11998	2.98185	3.01792	3.52356	2.48543	8.64458	3.57289	6.82655	2.88753	3.32193	6.6907	6.07253	5.22882	6.94486	6.72247	4.2555	6.99774	6.96116	4.99095	8.09803	8.08799	7.49426
CBL	2.848	1.72247	1.88753	2.16993	2.53605	3.16993	2.32193	2.63227	2.63227	3.15381	2.20163	2.848	1.20163	1.76554	2.3505	1.48543	1.44269e-06	3.24793	1.848	2	0.137505	1.72247	2.1375	1.88753	0.378513	2.10434	2.72247	2.32193	3.49825	2	4.34341	2.43296	2.74416	2.45943
CDK9	5.67243	5.80993	5.03562	5.25172	5.60881	6.5345	5.6893	6.2075	5.77347	6.06393	5.04002	6.44294	4.40599	5.32553	5.46271	5.1375	4.85798	6.01346	4.87774	6.75355	4.34341	6.39575	5.83289	5.00899	3.89724	5.38543	5.52669	5.16189	6.40429	4.98185	6.21917	5.97499	5.54226	5.71973
CDKN1A	8.40854	6.28725	4.70044	4.59096	7.47005	4.27798	4.926	7.65033	7.12309	6.85922	7.51017	8.52982	6.43796	4.67243	5.1127	6.24603	6.37504	7.98925	5.10434	7.89542	5.78136	7.19967	7.03452	6.58045	7.15178	7.95884	7.24127	5.76288	5.56682	6.73877	6.49825	6.90087	7.5812	7.48784
CSF3R	4.8679	2.3505	2.16993	1.88753	3.54844	1.07039	1.63227	2.37851	2.26303	1.96347	2.20163	5.33628	2.88753	2.48543	2.67807	2.51096	3.08746	7.21917	3.1375	1.53605	0.847998	2.51096	2.80736	2.7866	0.263036	0.378513	2.8679	3.848	8.48543	2.8679	0.584963	2.56072	3.1375	2.48543
CSNK2A2	5.38888	4.6837	3.88753	4.22497	5.2211	4.71149	4.6893	5.53916	5.7252	5.62936	4.82782	5.26303	4.07039	3.8679	4.14568	4.53605	3.62059	5.35403	3.81762	5.69488	4.59694	5.12928	5.11686	4.98641	4.70044	6.80864	4.89239	4.18587	5.10014	5.1334	7.81378	5.4822	5.66107	5.30743
CTNNBIP1	4.74416	3.52356	4.43296	3.99095	4.7866	6.16189	4.98185	6.53916	3.7761	4.18587	7.40344	4.09592	4.27798	4.53605	4.74416	3.80736	2.848	5.3147	4.3147	4.24793	3.57289	4.82782	4.94017	5.8505	3.08746	8.92214	3.80736	4.76553	3.6893	4.21723	5.59991	5.06609	4.32912	6.61471
DAXX	4.98185	5.0268	3.80736	3.76553	5.01792	5.12928	4.24031	5.56377	5.12102	5.45615	4.926	5.49825	3.72247	3.848	3.926	4.24031	3.59694	5.17393	3.87774	4.98185	3.44626	5.00899	5.14568	4.80735	4.3147	5.01792	5.1819	4.1375	5.97728	4.47897	6.01123	5.30743	5.17393	5.12102
DPF2	4.71699	4.40599	4.16189	4.52982	4.8125	5.50462	4.50462	5.66676	5.45286	5.87036	4.48543	5.65249	4.23266	4.30012	4.52982	4.07039	3	4.86295	4.44626	5.63517	3.27798	4.84298	5.31107	4.58496	4.40599	4.48543	4.853	5.03562	5.38198	4.47249	6.09381	5.17792	5.57289	5.04876
ELK1	4.44626	5.19377	5.20555	5.76288	4.19377	6.56834	5.93546	4.88264	4.04439	5	4.15381	5.21335	3.49825	4.9542	4.38543	3.58496	3.8679	4.80219	3.10434	6.40769	2.848	4.39232	4.65535	4.21723	4.46597	4.32193	4.14568	3.01792	4.95884	3.80736	5.49825	4.32193	4.62059	4.22497
EPAS1	8.01625	5.27426	4.67243	5.01792	7.58271	4.16993	5.21723	6.72928	5.63807	7.05202	5.3147	6.95884	5.97728	4.7866	4.848	5.91886	4.49825	9.22689	5.0268	5.49825	4.29278	5.27798	6.19377	5.53916	4.6837	5.59096	5.88996	5.00899	5.42626	5.14975	4.61471	7.74685	6.78921	6.01123
ERG	5.0268	2	1.1375	1.53605	4.72792	1	1.63227	4.16993	2.80736	4.2555	2.16993	3.91648	2.3505	1.48543	1.53605	3.07039	0.926	5	1.926	2.63227	0.378513	1.96347	3.16993	2.16993	1.80736	2.67807	2.926	2.07039	5.00899	2.1375	1.63227	4.1127	3.05311	3.44626
ESR2	0.137505	2.60881	-19.9316	-3.32191	-0.152001	-0.321926	-3.32191	0.378513	-0.999997	0.765536	-0.736963	0.263036	-2.32192	-19.9316	-2.32192	-0.321926	-2.32192	-0.514571	-3.32191	2.72247	-0.321926	-0.321926	1	-0.514571	-0.999997	-0.736963	0.378513	-3.32191	1	-1.73696	2.90689	-0.514571	0.847998	-0.514571
FOXO3	5.48543	2.926	3.18587	3.56072	5.34341	5.80735	4.2854	5.32193	4.69488	5.17792	4.27798	5.23649	3.53605	3.08746	3.18587	3.32193	2.76553	5.45286	3.03562	5.38543	3.80736	3.60881	4.64962	4.89724	5.56986	5.14975	4.29278	3.30743	4.39917	4.26303	4.19377	4.83289	5.15785	5.15785
FOXO4	4.18587	5.1819	5.30378	5.19377	4.15381	4.89724	4.70598	4.39232	4.74953	4.76553	3.59694	4.71149	3.07039	5.36807	5.12516	3.01792	1.80736	3.88753	5.54226	4.94017	2.51096	3.33628	4.33628	3.96347	5.02237	4.10434	4.10434	5.44294	4.30012	3.59694	4.75489	4.12928	4.94017	4.17792
GSK3A	5.20945	5.47897	5.62644	5.71149	5.22882	6.7046	6.67384	5.83289	5.60585	5.89724	5.33628	5.59395	4.56682	5.73064	5.62059	5.03562	3.926	5.51728	5.2817	5.51412	3.82782	5.55152	5.56071	5.19771	5.43962	5.63517	5.41954	5.31832	5.50144	5.01792	5.84549	5.58496	5.7866	5.48864
HDAC1	5.15785	5.50462	3.62059	3.62059	5.44294	2.40599	3.33628	6.2075	6.47573	6.06609	6.35931	6.07682	3.94486	3.60881	3.848	5.20555	4.26303	5.67525	3.79701	6.08108	4.27053	5.52982	5.88509	5.77347	2.88753	5.34696	6.33807	4.26303	6.48382	5.67525	5.92362	6.29462	6.25361	6.0917
HIPK2	4.00899	3.24793	6.36807	6.1375	3.56072	4.42626	5.46597	2.74416	2.3505	3.16993	3.03562	3.03562	3.51096	6.48704	6.18388	3.81762	2.80736	3.89724	6.70874	2.60881	1.80736	3.64386	3.26303	3.79701	3.63227	1.72247	2.90689	6.76686	3.08746	3.1375	1.37851	3.73335	3.16993	2.67807
HSPB2	5.52356	1.76554	2.8679	3.01792	4.72247	5.1334	3.12102	5.06178	4.71149	5.29278	2.32193	4.80735	5.98868	2.848	2.98185	3.7866	0.137505	4.59694	3.29278	4.1375	-0.514571	2.45943	4.20945	3.01792	5.49825	4.19377	3.43296	3.1375	3.32193	3.21723	2.23266	3.93546	4.03562	4.8125
IL2RA	1.848	0.485428	-19.9316	-19.9316	-0.152001	-19.9316	-19.9316	-1.73696	0.678073	-1.32192	-0.736963	-0.999997	-1.73696	-19.9316	-3.32191	-0.321926	-1.73696	1.80736	-3.32191	-2.32192	-3.32191	0.378513	-0.514571	-0.514571	-19.9316	-1.73696	3.01792	-2.32192	3.53605	-0.736963	-3.32191	1.07039	1.44269e-06	-2.32192
IL6	7.84674	1.26304	1.37851	1.37851	5.46271	1.1375	1.67807	1.07039	4.80219	2.88753	2.51096	5.17792	5.37156	0.765536	1.80736	1.58496	1	7.3147	1.88753	2.29278	0.378513	5.8679	4.73877	3.33628	1.96347	3.29278	3.45943	2.43296	2.1375	4.08746	0.847998	4.32912	1.848	2.94486
IRF3	5.27798	5.0917	4.00899	4.14568	5.47249	4.848	4.59694	6.23649	5.43962	5.86295	5.24413	5.87283	4.34341	3.91648	4.2854	5.17393	4.41954	5.8679	4.16993	5.84298	4.12928	5.76022	6.02015	5.3147	3.30743	5.59694	5.98413	4.54226	6.67666	5.06609	4.91648	6.12102	5.78136	5.82018
JUN	8.63735	5.85798	5.66107	5.37504	8.74651	6.7866	5.93074	8.01625	7.67243	7.59619	6.70183	9.26303	6.73877	5.78921	5.84549	6.25172	6.67666	8.30515	5.56377	8.1179	6.43962	6.926	7.09698	7.1127	6.05311	8.37721	6.66391	6.42962	5.65821	7.81954	5.39232	7.91468	7.96405	7.926
LEF1	0.263036	3.67807	1.20163	1.80736	1.43296	1.1375	1.72247	2.63227	0.137505	2.40599	1.76554	2.98185	-3.32191	1.67807	2.1375	1.20163	-19.9316	1.848	1.80736	0.485428	-3.32191	0.765536	1.63227	0.137505	-19.9316	1.53605	2.29278	1.96347	2.40599	-0.999997	3.59694	1.88753	1.96347	2.1375
MCL1	8.31061	6.83794	5.20555	5.33985	7.48301	5.79181	5.20163	6.99661	7.29186	7.23936	7.53838	8.36282	6.22689	5.12928	5.53605	6.22497	6.66391	8.39874	5.59395	7.08002	6.16993	6.82528	6.78005	7.20653	6.40769	7.65392	7.26772	5.90689	7.86913	7.17891	6.12102	7.33181	7.14873	7.28633
MED1	3.67807	3.16993	2.32193	2.56072	3.56072	4.16993	2.7866	3.8679	3.70044	4.10434	3.32193	3.91648	2.40599	2.37851	2.58496	2.63227	2.1375	3.58496	2.40599	3.66676	1.88753	3.12102	3.52356	3.30743	2.90689	3.6893	3.52356	2.82782	3.75489	2.96347	4.07039	3.65535	3.99095	3.59694
MMP2	9.37829	5.96116	1.1375	1.43296	8.74046	0.765536	0.926	9.79263	7.59991	9.47634	6.55919	8.14109	7.1127	1.26304	1.58496	5.8679	2.94486	8.66711	1.32193	8.47654	4.41954	4.41954	7.27705	7.20261	5.12928	9.16415	7.59694	2.74416	6.36282	6.98868	6.25361	7.50383	8.18587	8.42836
MYB	-1.32192	-0.736963	-0.736963	1.63227	3.41954	-19.9316	-2.32192	0.485428	3.7866	-1.73696	1.63227	2.7866	-19.9316	-1.32192	-0.999997	-3.32191	-19.9316	1.20163	-19.9316	-3.32191	-19.9316	-3.32191	0.926	-0.321926	-19.9316	1.80736	2.3505	-19.9316	0.678073	-0.999997	0.137505	-2.32192	-0.321926	0.765536
NCF1	3.08746	1.37851	0.485428	0.263036	1.48543	-0.514571	1.44269e-06	1.26304	2.96347	0.926	1.80736	2.45943	0.485428	0.584963	1.07039	1.72247	1	4.6837	1.48543	0.137505	-0.736963	1	1.58496	2.10434	-1.32192	-0.152001	5.03122	2.65535	7.19673	1.72247	0.137505	2.07039	1.80736	1.37851
NCK1	5.41954	4.04439	2.7866	3	5.14975	4.41278	3.27798	5.2817	4.53605	4.71149	5.2891	4.55459	3.49825	2.848	3.30743	3.33628	3.47249	4.94953	3.07039	4.54226	2.72247	4.3147	4.56072	4.85798	3.89724	5.14975	4.21723	3.44626	4.52982	3.59694	4.67807	4.96347	4.848	5.52042
NFATC4	5.80735	5.73877	3.12102	3.6893	5.98641	4.52982	3.65535	7.5691	6.49825	7.03012	4.49185	6.72247	4.20945	2.80736	2.94486	4.84298	1.53605	5.43296	2.8679	7.54612	2.7866	5.8505	6.23074	4.56682	2.3505	4.98641	5.18587	2.37851	4.59694	5.08746	6.2817	6.3505	6.38543	6.60585
NOS3	4.37156	2.40599	1.67807	1.926	3.97269	1.88753	2.53605	3.64386	2.76553	3.93546	2.48543	3.66676	3.3505	1.76554	2.20163	2.926	1.26304	4.00899	2.43296	2.07039	0.485428	3.36457	3.52356	2.37851	1.1375	2.32193	2.98185	2.65535	6.49025	2.32193	3.72247	3.848	2.80736	3.36457
PAK2	4.85798	3.83794	3.51096	3.47249	4.52982	3.98185	3.47249	4.52982	4.3147	4.65535	4.17792	4.44626	3.57289	3.60881	3.8679	3.41954	3.47249	4.73877	3.85798	4.20945	2.56072	3.59694	4.12102	4.07895	3.96347	3.89724	4.37851	4.51096	4.94017	3.66676	3.85798	4.24793	4.52356	4.39232
PDGFRB	7.73606	4.72247	3.57289	3.94486	7.05853	3.51096	4.27053	7.98413	5.70874	7.30743	4.62644	7.05311	5.12102	3.29278	3.36457	5.58195	2.80736	7.13134	3.73335	7.10434	3.33628	5.05311	6.29278	5.3505	4.37851	6.30195	5.46271	3.30743	5.86542	4.71149	5.1819	6.71149	6.10434	7.14364
PEBP1	7.96694	10.7381	9.10617	9.22231	7.92303	9.76255	9.74702	8.26162	7.96809	8.17991	7.74752	8.13443	7.81954	9.09961	9.24317	8.95826	9.35072	7.81954	9.17667	8.42836	6.97957	8.71493	8.23362	8.01625	7.77545	7.79701	8.08693	9.50641	7.29002	7.46597	8.00731	9.72894	8.20408	7.92719
PRKG1	2.76553	2.90689	0.926	1.20163	2.07039	1	0.847998	3.30743	3.7761	3.81762	0.137505	3.43296	2.72247	0.584963	1.37851	1	-1.32192	3.53605	0.263036	2.1375	-0.736963	1.26304	2.07039	1.07039	3.39232	0.847998	2.03562	0.378513	0.485428	1.76554	1.37851	2.90689	3.05311	3.01792
PTPN12	6.20555	4.59694	4.0268	4.03562	5.94251	4.70044	4.2555	5.97957	5.91648	5.70874	5.05745	5.79442	4.46597	4.1127	4.38543	4.47897	3.45943	6.54689	4.24793	5.47897	3.29278	4.94953	5.20555	4.80219	3.76553	5.3147	5.1127	4.89239	6.01569	4.63807	4.91648	5.62059	5.53916	5.71699
PTPN14	2.98185	3.05311	0.584963	0.137505	3.33628	-0.999997	1.1375	2.88753	3.24793	3.65535	2.23266	3.63227	1.48543	0.263036	0.137505	2.51096	-1.73696	2.67807	0.378513	2.90689	0.847998	1.32193	2.80736	2.94486	3.43296	3.82782	1.72247	0.263036	1.76554	2.07039	2.43296	2.72247	3.10434	2.90689
RAC1	7.60288	6.71287	7.27798	7.17891	7.51254	7.56529	7.5345	7.84612	7.40514	7.75822	8.28725	7.44128	6.16591	7.42291	7.41701	6.70874	5.63807	7.67737	7.55382	7.13955	5.46923	6.80607	7.20163	7.32373	6.61471	7.75087	7.15987	8.05853	6.8392	6.71562	6.14975	7.45779	7.71699	7.91946
RASA1	4.36457	3.48543	3.12102	3.12102	4.23266	4.69488	4.32193	4.49185	3.79701	4.51728	3.70044	4.24793	2.56072	3.23266	3.58496	3.15381	1.88753	4.0268	3.01792	4.55459	2.32193	4.05311	3.65535	3.93546	2.40599	3.90689	3.98185	3.45943	4.56072	3.10434	4.70044	4.54226	4.39917	4.10434
RBL1	1.07039	0.485428	-0.321926	-0.152001	0.926	2.03562	-0.514571	1.58496	0.847998	1.20163	1.37851	1.20163	-0.321926	-0.321926	1.44269e-06	-0.152001	-1.32192	1.1375	-0.152001	1.67807	-0.152001	0.678073	0.926	0.847998	1	1	1.26304	0.584963	1.67807	0.263036	2.03562	1.43296	1.20163	1.53605
RPTOR	2.29278	2.26303	1.43296	1.76554	2.20163	3.07039	2.43296	2.82782	2.7866	3.12102	1.88753	2.82782	1.67807	1.53605	1.80736	1.43296	0.765536	2.67807	1.32193	2.58496	0.485428	2.48543	2.48543	2	2.51096	2.56072	2.1375	1.72247	2.10434	1.848	2.65535	2.53605	3.03562	2.32193
SIRT1	3.96347	4.07895	2.51096	2.65535	3.7761	4.44626	2.56072	4.30012	3.94486	4.1375	2.7866	4.06178	2.26303	2.53605	2.60881	2.40599	2.20163	3.57289	2.56072	4.20163	2.23266	3.30743	3.58496	3.24793	3.01792	3.41954	3.45943	3.1375	3.56072	3.03562	4.93074	3.7115	4.1127	3.70044
SMARCC2	5.52042	5.16189	4.88753	5.20945	5.65249	6.61765	5.72247	6.17792	5.57289	6.07682	4.99095	5.97039	4.12102	4.87283	5.08321	4.90689	3.29278	5.47249	4.88753	6.12722	3.96347	5.55459	5.63807	5.41616	4.54844	5.2211	5.38198	5.15785	5.48543	4.90207	5.91648	6.32733	6.11478	5.6893
SNAI2	4.89724	3.12102	-0.736963	-0.736963	4.8679	3.01792	1.44269e-06	5.99095	3.67807	5.90207	4.00899	5.77083	3.30743	-0.514571	-0.999997	3.41954	1.88753	4.01792	-0.514571	4.71699	1.96347	1.63227	4.73335	4.19377	1.32193	5.44956	3.63227	-0.152001	4.24793	2.98185	2.74416	3.8679	5.75756	6.0917
SORBS2	4.65535	7.0045	3.47249	4.61471	4.7761	3.926	4.27053	4.94017	6.7046	4.35755	4.01792	4.71699	7.05853	3.37851	3.39232	3.90689	4.6893	3.88753	3.07039	4.00899	5.10014	5.36457	5.46597	5.69766	1.88753	3.18587	4.29278	3.03562	4.12102	5.25172	2	7.02459	6.34341	4.43296
SUMO1	6.2211	6.44128	6.11686	6.13545	6.24031	7.27146	6.76686	6.31651	6.42291	6.33271	5.95652	6.25927	5.24031	5.97957	6.33985	6.08321	5.75221	6.4446	5.91886	6.07895	4.44626	6.34873	6.3837	5.9331	5.58797	5.9542	6.07895	6	6.34341	5.65821	6.24413	6.66959	6.2211	6.2075
TBL1XR1	4	4.14568	3.63227	3.81762	3.94486	4.69488	4.26303	4.41278	4.1375	4.09592	4.04439	4.21723	3.37851	3.65535	3.60881	3.39232	2.80736	4.16993	3.41954	4.07895	2.67807	3.32193	4.47897	4.03562	3.07039	3.8679	3.99095	3.60881	4.24793	3.44626	3.75489	4.90689	4.29278	4.30012
TBL1Y	-1.73696	-19.9316	-19.9316	-3.32191	-1.32192	-19.9316	-19.9316	-19.9316	-19.9316	-19.9316	-1.73696	-19.9316	-19.9316	-19.9316	-19.9316	-1.73696	-3.32191	-3.32191	-19.9316	-19.9316	-2.32192	-19.9316	0.137505	-0.514571	-2.32192	-2.32192	-19.9316	-19.9316	-19.9316	-2.32192	-2.32192	1.32193	-1.32192	-19.9316
THRA	5.69766	5.54226	7.62205	8.50541	5.66959	8.0268	7.71287	6.71012	6.3733	6.2817	4.2555	6.32912	5.1416	7.26115	7.38888	4.99095	2.29278	5.58195	7.00899	6.60733	3.85798	6.19377	5.57289	4.91169	5.07039	5.79181	5.44626	7.09276	4.3147	5.42291	5.17393	5.72792	6.00675	6.04002
TWIST2	4.90689	0.584963	-3.32191	-19.9316	4.42626	-19.9316	-1.32192	5.93546	3.56072	4.39232	2	4.16189	1.58496	-3.32191	-3.32191	-0.514571	-3.32191	2.48543	-3.32191	4.3505	-1.73696	2.10434	3.67807	1.926	-1.32192	4.0268	2.03562	-1.73696	0.137505	2.10434	0.584963	2.29278	3.36457	4.94017
UBTF	5.47249	5.22882	4.64386	4.88264	5.54226	6.5345	5.23649	6.2384	5.93782	6.31288	5.41616	6.12516	4.63227	4.73335	4.81762	4.9542	4.15381	5.52982	4.71149	5.78136	4.27798	5.65535	5.90689	5.34341	4.95884	5.70598	5.6893	5.04439	6.17991	4.98185	5.30743	6.21723	5.94953	5.87774
YWHAZ	8.10905	7.43962	8.11842	8.37287	7.83352	8.47897	8.74046	8.68755	7.94895	8.18884	9.27263	8.12412	6.42291	8.06985	8.08002	6.94251	5.65535	8.03947	7.43045	7.67243	5.8505	7.29462	7.69975	8.17043	5.73606	8.40472	7.92659	7.54303	7.83857	7.29554	8.29416	7.84674	8.06717	8.79312
